# Supplementary material for: Phyletic Distribution and Lineage-Specific Domain Architectures of Archaeal Two-Component Signal Transduction Systems
Source: J Bacteriol. 2018 Mar 12;200(7):e00681-17. doi: 10.1128/JB.00681-17 (PMC5847659; doi:10.1128/JB.00681-17)
Supplement: Supplemental material [file JB.00681-17_zjb999094653s4.xlsx]

## Sheet: A - HalX
GenBank CDS	UniProt AC	UniProt ID	Locus	Protein name	Length	Organism	Org. count	CDS count	UniProt count	Locus count	Domain organization
AAG20197	Q9HNM3	Q9HNM3_HALSA	hlx1 VNG_2036G	HoxA-like transcriptional regulator	189	Halobacterium salinarum (strain ATCC 700922 / JCM 11081 / NRC-1) (Halobacterium halobium)	3	1	1	1	REC-HalX
AAG19213	Q9HRE5	Q9HRE5_HALSA	hlx2 VNG_0735G	HoxA-like transcriptional regulator	195	Halobacterium salinarum (strain ATCC 700922 / JCM 11081 / NRC-1) (Halobacterium halobium)	3	1	1	1	REC-HalX
AAG19349	Q9HR09	Q9HR09_HALSA	hrg VNG_0917G	Transcriptional regulatory protein	213	Halobacterium salinarum (strain ATCC 700922 / JCM 11081 / NRC-1) (Halobacterium halobium)	3	1	1	1	REC-HalX
CAP13482	B0R417	B0R417_HALS3	OE_2086F	Receiver box response regulator	195	Halobacterium salinarum (strain ATCC 29341 / DSM 671 / R1)	3	1	1	1	REC-HalX
CAP13621	B0R4F6	B0R4F6_HALS3	OE_2334R	Receiver box response regulator	204	Halobacterium salinarum (strain ATCC 29341 / DSM 671 / R1)	3	1	1	1	REC-HalX
CAP14492	B0R6X3	B0R6X3_HALS3	OE_3854R	Receiver box response regulator	189	Halobacterium salinarum (strain ATCC 29341 / DSM 671 / R1)	3	1	1	1	REC-HalX
ERH10025	U1P0E0	U1P0E0_9EURY	J07HX64_01792	PAS sensor histidine kinase	906	halophilic archaeon J07HX64	4	1	1	1	REC-HalX-PAS-GAF-GAF-BAT-HTH
ESS05708	V4XU51	V4XU51_9ARCH	A07HB70_02188	PAS sensor histidine kinase	905	uncultured archaeon A07HB70	4	1	1	1	REC-HalX-PAS-GAF-GAF-BAT-HTH
SHG70900	A0A1M5M148	A0A1M5M148_9EURY	SAMN05443636_0846	PAS domain S-box-containing protein	902	Halobaculum gomorrense	6	1	1	1	REC-HalX-PAS-GAF-GAF-BAT-HTH
CCQ37109	M1XL54	M1XL54_NATM8	Nmlp_2966	Receiver box HTH-10 family transcription regulator	899	Natronomonas moolapensis (strain DSM 18674 / JCM 14361 / 8.8.11)	5	1	1	1	REC-HalX-PAS-GAF-GAF-BAT-HTH
ESS02396	V4XQU7	V4XQU7_9ARCH	A07HR67_02727	PAS sensor histidine kinase	776	uncultured archaeon A07HR67	6	1	1	1	REC-HalX-PAS-GAF-GAF
SEG38788	A0A1H5ZQL2	A0A1H5ZQL2_9EURY	SAMN04488133_2134	HalX domain-containing protein	626	Halobellus limi	4	1	1	1	REC-HalX-GAF-BAT-HTH
ELY23285	L9UE97	L9UE97_HALBP	C499_19057	DNA binding protein	611	Halogeometricum borinquense (strain ATCC 700274 / DSM 11551 / JCM 10706 / PR3)	6	1	1	1	REC-HalX-GAF-BAT-HTH
ADQ67440	E4NNA2	E4NNA2_HALBP	Hbor_18730	Predicted DNA binding protein	602	Halogeometricum borinquense (strain ATCC 700274 / DSM 11551 / JCM 10706 / PR3)	6	1	1	1	REC-HalX-GAF-BAT-HTH
EMA07243	M0JFU5	M0JFU5_9EURY	C438_04872	Bacterio-opsin activator-like protein	585	Haloferax denitrificans ATCC 35960	3	1	1	1	REC-HalX-GAF-BAT-HTH
ELZ97905	M0IMD0	M0IMD0_9EURY	C441_03702	Bacterio-opsin activator-like protein	585	Haloferax sulfurifontis ATCC BAA-897	4	1	1	1	REC-HalX-GAF-BAT-HTH
ELZ71795	M0GHV4	M0GHV4_HALPT	C457_07091	Bacterio-opsin activator-like protein	584	Haloferax prahovense (strain DSM 18310 / JCM 13924 / TL6)	2	1	1	1	REC-HalX-GAF-BAT-HTH
ELZ93338	M0IBV3	M0IBV3_9EURY	C452_03938	Bacterio-opsin activator-like protein	582	Haloferax alexandrinus JCM 10717	3	1	1	1	REC-HalX-GAF-BAT-HTH
AKU07435	A0A0K1ISZ5	A0A0K1ISZ5_9EURY	ABY42_06655	Chemotaxis protein CheY	582	Haloferax gibbonsii	3	1	1	1	REC-HalX-GAF-BAT-HTH
ELZ77142	M0H061	M0H061_HALGM	C454_15941	Bacterio-opsin activator-like protein	582	Haloferax gibbonsii (strain ATCC 33959 / DSM 4427 / JCM 8863 / NBRC 102184 / NCIMB 2188 / Ma 2.38)	3	1	1	1	REC-HalX-GAF-BAT-HTH
ELZ74186	M0GPL2	M0GPL2_HALL2	C456_10134	Bacterio-opsin activator-like protein	582	Haloferax lucentense (strain DSM 14919 / JCM 9276 / NCIMB 13854 / Aa 2.2) (Haloferax alicantei)	3	1	1	1	REC-HalX-GAF-BAT-HTH
CQR50146	A0A0D6JQG1	A0A0D6JQG1_9EURY	BN996_01623	Response regulator SaeR	582	Haloferax massiliensis	3	1	1	1	REC-HalX-GAF-BAT-HTH
ELZ69841	M0GC25	M0GC25_9EURY	C458_06164	Bacterio-opsin activator-like protein	582	Haloferax sp. ATCC BAA-644	2	1	1	1	REC-HalX-GAF-BAT-HTH
ELZ64323	M0FYE7	M0FYE7_9EURY	C459_07330	Bacterio-opsin activator-like protein	582	Haloferax sp. ATCC BAA-645	2	1	1	1	REC-HalX-GAF-BAT-HTH
ELZ60111	M0FJC3	M0FJC3_9EURY	C460_04340	Bacterio-opsin activator-like protein	582	Haloferax sp. ATCC BAA-646	2	1	1	1	REC-HalX-GAF-BAT-HTH
ELK56166	L5NZR4	L5NZR4_9EURY	D320_00673	Bacterio-opsin activator-like protein	582	Haloferax sp. BAB2207	3	1	1	1	REC-HalX-GAF-BAT-HTH
KTG13772	A0A0W1RLQ5	A0A0W1RLQ5_9EURY	AUR65_13655	Uncharacterized protein	582	Haloferax sp. SB3	2	1	1	1	REC-HalX-GAF-BAT-HTH
ADE03360	D4GXP4	D4GXP4_HALVD	HVO_1357	Receiver/bat box HTH-10 family transcription regulator	582	Haloferax volcanii (strain ATCC 29605 / DSM 3757 / JCM 8879 / NBRC 14742 / NCIMB 2012 / VKM B-1768 / DS2) (Halobacterium volcanii)	6	1	1	1	REC-HalX-GAF-BAT-HTH
ELY27957	L9UTB8	L9UTB8_HALVD	C498_11958	Bacterio-opsin activator-like protein	582	Haloferax volcanii (strain ATCC 29605 / DSM 3757 / JCM 8879 / NBRC 14742 / NCIMB 2012 / VKM B-1768 / DS2) (Halobacterium volcanii)	6	1	1	1	REC-HalX-GAF-BAT-HTH
ELZ85987	M0HQK6	M0HQK6_9EURY	C453_09228	Bacterio-opsin activator	581	Haloferax elongans ATCC BAA-1513	3	1	1	1	REC-HalX-GAF-BAT-HTH
SEK66534	A0A1H7IWB4	A0A1H7IWB4_9EURY	SAMN04488691_1011034	GAF domain-containing protein	581	Haloferax larsenii	3	1	1	1	REC-HalX-GAF-BAT-HTH
ELZ82183	M0HEG8	M0HEG8_9EURY	C455_03199	Bacterio-opsin activator	581	Haloferax larsenii JCM 13917	3	1	1	1	REC-HalX-GAF-BAT-HTH
ELZ91202	M0I5F6	M0I5F6_9EURY	C440_12849	Bacterio-opsin activator	581	Haloferax mucosum ATCC BAA-1512	2	1	1	1	REC-HalX-GAF-BAT-HTH
KTG07854	A0A0W1R433	A0A0W1R433_9EURY	AUR66_04645	Uncharacterized protein	581	Haloferax sp. SB29	3	1	1	1	REC-HalX-GAF-BAT-HTH
ELZ50704	M0EWA3	M0EWA3_9EURY	C465_05161	Response regulator receiver protein	445	Halorubrum distributum JCM 9100	3	1	1	1	REC-HalX-low_complexity
ERG88097	U1P3L8	U1P3L8_9EURY	J07HX5_00239	Response regulator containing CheY-like receiver, AAA-type ATPase, and DNA-binding domain protein	346	halophilic archaeon J07HX5	4	1	1	1	REC-HalX-PAS-???
ELZ47787	M0ELM6	M0ELM6_9EURY	C463_02186	HoxA-like transcriptional regulator/response regulator receiver protein	314	Halorubrum californiensis DSM 19288	5	1	1	1	REC-HalX-???
SEP22588	A0A1H8W628	A0A1H8W628_9EURY	SAMN04487948_12326	Transcriptional regulator, HxlR family	299	Halogranum amylolyticum	3	1	1	1	HxlR-REC-HalX
AAV48466	Q5UW87	Q5UW87_HALMA	hlx2 rrnB0301	HoxA-like transcriptional regulator	298	Haloarcula marismortui (strain ATCC 43049 / DSM 3752 / JCM 8966 / VKM B-1809) (Halobacterium marismortui)	7	1	1	1	HxlR-REC-HalX
EMA08933	M0JKR4	M0JKR4_9EURY	C436_20088	HoxA-like transcriptional regulator	298	Haloarcula sinaiiensis ATCC 33800	7	1	1	1	HxlR-REC-HalX
ERH01097	U1Q7R2	U1Q7R2_9EURY	J07HN6_02729	Putative transcriptional regulator	297	Halonotius sp. J07HN6	12	1	1	1	HxlR-REC-HalX
ESS09030	V5A0Z3	V5A0Z3_9ARCH	A07HN63_01240	Transcriptional regulator, HxlR family	297	uncultured archaeon A07HN63	10	1	1	1	HxlR-REC-HalX
EJN57202	J3ET41	J3ET41_9EURY	HSB1_45880	Uncharacterized protein	293	Halogranum salarium B-1	2	1	1	1	HxlR-REC-HalX
AQL44640	A0A1Q1FP86	A0A1Q1FP86_9EURY	BV210_17895	HoxA transcriptional regulator	291	Halorientalis sp. IM1011	8	1	1	1	HxlR-REC-HalX
ADJ13717	D8J5R1	D8J5R1_HALJB	HacjB3_01620 C497_17702	HoxA-like transcriptional regulator	290	Halalkalicoccus jeotgali (strain DSM 18796 / CECT 7217 / JCM 14584 / KCTC 4019 / B3)	3	1	1	1	HxlR-REC-HalX
KYH25251	A0A151AC31	A0A151AC31_9EURY	cheY HAPAU_28370	Chemotaxis protein CheY	290	Halalkalicoccus paucihalophilus	2	1	1	1	HxlR-REC-HalX
ESS10087	V4YFT2	V4YFT2_9ARCH	A07HN63_00139	Transcriptional regulator, HxlR family (Fragment)	284	uncultured archaeon A07HN63	10	1	1	1	HxlR-REC-HalX
ERH11325	U1P3N8	U1P3N8_9EURY	J07HB67_00332	Response regulator receiver protein	281	halophilic archaeon J07HB67	6	1	1	1	HxlR-REC-HalX
AGN00379	R4W871	R4W871_9EURY	L593_02140	Response regulator receiver protein	279	Salinarchaeum sp. Harcht-Bsk1	5	1	1	1
SIS08511	A0A1N7G7F8	A0A1N7G7F8_9EURY	SAMN05421752_11067	Transcriptional regulator, HxlR family	274	Natronorubrum thiooxidans	4	1	1	1	HxlR-REC-HalX
ESP89515	V4HFP6	V4HFP6_9EURY	K933_03125	Response regulator receiver protein	193	Candidatus Halobonum tyrrellensis G22	3	1	1	1	REC-HalX
ESP89177	V4J150	V4J150_9EURY	K933_05313	HoxA-like transcriptional regulator	201	Candidatus Halobonum tyrrellensis G22	3	1	1	1	REC-HalX
ESP89702	V4J2S9	V4J2S9_9EURY	K933_01896	Response regulator	192	Candidatus Halobonum tyrrellensis G22	3	1	1	1	REC-HalX
OKY78069	A0A1Q6DUM0	A0A1Q6DUM0_9EURY	BTN85_0554	Rec domain CheY	197	Euryarchaeota archaeon HMET1	1	1	1	1	REC-HalX
SIQ76459	A0A1N6VFF4	A0A1N6VFF4_9EURY	SAMN05421858_0331	HalX domain-containing protein	190	Haladaptatus litoreus	4	1	1	1	REC-HalX
SIQ80706	A0A1N6VSV4	A0A1N6VSV4_9EURY	SAMN05421858_0464	HalX domain-containing protein	190	Haladaptatus litoreus	4	1	1	1	REC-HalX
SIR72307	A0A1N7D973	A0A1N7D973_9EURY	SAMN05421858_3425	HalX domain-containing protein	207	Haladaptatus litoreus	4	1	1	1	REC-HalX
SIR81977	A0A1N7E1J4	A0A1N7E1J4_9EURY	SAMN05421858_3944	DNA-binding response regulator, OmpR family, contains REC and winged-helix (WHTH) domain	188	Haladaptatus litoreus	4	1	1	1	REC-HalX
SHK64758	A0A1M6U6Q6	A0A1M6U6Q6_9EURY	SAMN05444342_1965	HalX domain-containing protein	193	Haladaptatus paucihalophilus DX253	8	1	1	1	REC-HalX
SHK83646	A0A1M6VQZ7	A0A1M6VQZ7_9EURY	SAMN05444342_2341	HalX domain-containing protein	190	Haladaptatus paucihalophilus DX253	8	1	1	1	REC-HalX
EFW94000	E7QP84	E7QP84_9EURY	ZOD2009_02615	Response regulator receiver protein	183	Haladaptatus paucihalophilus DX253	8	1	1	1	REC-HalX
EFW93473	E7QPJ0	E7QPJ0_9EURY	SAMN05444342_3240 ZOD2009_03642	Response regulator receiver domain-containing protein (Response regulator receiver protein)	188	Haladaptatus paucihalophilus DX253	8	1	1	1	REC-HalX
EFW91851	E7QTC2	E7QTC2_9EURY	SAMN05444342_2253 ZOD2009_10250	DNA-binding response regulator, OmpR family, contains REC and winged-helix (WHTH) domain (Response regulator receiver protein)	192	Haladaptatus paucihalophilus DX253	8	1	1	1	REC-HalX
EFW91941	E7QTL2	E7QTL2_9EURY	ZOD2009_10700	Response regulator receiver protein	179	Haladaptatus paucihalophilus DX253	8	1	1	1	REC-HalX
EFW91221	E7QW87	E7QW87_9EURY	SAMN05444342_4347 ZOD2009_15376	HalX domain-containing protein (Response regulator)	207	Haladaptatus paucihalophilus DX253	8	1	1	1	REC-HalX
EFW89990	E7QZ69	E7QZ69_9EURY	SAMN05444342_2756 ZOD2009_20382	HalX domain-containing protein (Response regulator receiver protein)	194	Haladaptatus paucihalophilus DX253	8	1	1	1	REC-HalX
KZN26124	A0A161XS08	A0A161XS08_9EURY	A4G99_22865	DNA-binding protein	207	Haladaptatus sp. R4	4	1	1	1	REC-HalX
KZN24469	A0A166SP03	A0A166SP03_9EURY	A4G99_08755	DNA-binding protein	191	Haladaptatus sp. R4	4	1	1	1	REC-HalX
KZN24540	A0A166SQV1	A0A166SQV1_9EURY	A4G99_09205	Response regulator receiver protein	179	Haladaptatus sp. R4	4	1	1	1	REC-HalX
KZN26193	A0A166TYL0	A0A166TYL0_9EURY	A4G99_22420	DNA-binding protein	188	Haladaptatus sp. R4	4	1	1	1	REC-HalX
ODR79299	A0A1D2Q8S3	A0A1D2Q8S3_9EURY	BG842_14230	DNA-binding protein	188	Haladaptatus sp. W1	4	1	1	1	REC-HalX
ODR81715	A0A1D2QFX2	A0A1D2QFX2_9EURY	BG842_19980	DNA-binding protein	192	Haladaptatus sp. W1	4	1	1	1	REC-HalX
ODR81791	A0A1D2QFY9	A0A1D2QFY9_9EURY	BG842_01530	DNA-binding protein	207	Haladaptatus sp. W1	4	1	1	1	REC-HalX
ODR82439	A0A1D2QHS4	A0A1D2QHS4_9EURY	BG842_20705	Response regulator receiver protein	179	Haladaptatus sp. W1	4	1	1	1	REC-HalX
ADJ15403	D8J411	D8J411_HALJB	HacjB3_10100 C497_12571	Response regulator receiver protein	183	Halalkalicoccus jeotgali (strain DSM 18796 / CECT 7217 / JCM 14584 / KCTC 4019 / B3)	3	1	1	1	REC-HalX
ADJ14709	D8JAI7	D8JAI7_HALJB	HacjB3_06600 C497_05002	Response regulator receiver protein	198	Halalkalicoccus jeotgali (strain DSM 18796 / CECT 7217 / JCM 14584 / KCTC 4019 / B3)	3	1	1	1	REC-HalX
KYH25654	A0A151ADH1	A0A151ADH1_9EURY	rssB_2 HAPAU_23290	Regulator of RpoS	193	Halalkalicoccus paucihalophilus	2	1	1	1	REC-HalX
AKH96839	A0A0F7PB19	A0A0F7PB19_9EURY	HLASA_0331 HLASF_0332	Response regulator receiver protein	184	Halanaeroarchaeum sulfurireducens	2	1	1	1	REC-HalX
AKH97823	A0A0F7PER8	A0A0F7PER8_9EURY	HLASA_1324 HLASF_1337	Response regulator receiver protein	195	Halanaeroarchaeum sulfurireducens	2	1	1	1	REC-HalX
GAD53036	U2YFV4	U2YFV4_9EURY	MBEHAL_1796	HoxA-like transcriptional regulator	194	Halarchaeum acidiphilum MH1-52-1	5	1	1	1	REC-HalX
GAD53596	U2YGU7	U2YGU7_9EURY	MBEHAL_2356	HoxA-like transcriptional regulator	191	Halarchaeum acidiphilum MH1-52-1	5	1	1	1	REC-HalX
GAD51522	U2YS06	U2YS06_9EURY	MBEHAL_0282	HoxA-like transcriptional regulator	224	Halarchaeum acidiphilum MH1-52-1	5	1	1	1	REC-HalX
GAD51604	U3A1S6	U3A1S6_9EURY	MBEHAL_0364	HoxA-like transcriptional regulator	193	Halarchaeum acidiphilum MH1-52-1	5	1	1	1	REC-HalX
GAD51458	U3A9M0	U3A9M0_9EURY	MBEHAL_0218	HoxA-like transcriptional regulator	191	Halarchaeum acidiphilum MH1-52-1	5	1	1	1	REC-HalX
EMA17146	M0K7G8	M0K7G8_9EURY	C442_17790	HoxA-like transcriptional regulator	196	Haloarcula amylolytica JCM 13557	6	1	1	1	REC-HalX
EMA19793	M0KFY8	M0KFY8_9EURY	C442_12496	HoxA-like transcriptional regulator	197	Haloarcula amylolytica JCM 13557	6	1	1	1	REC-HalX
EMA20256	M0KGE4	M0KGE4_9EURY	C442_12136	Signal receiver domain-containing protein	184	Haloarcula amylolytica JCM 13557	6	1	1	1	REC-HalX
EMA21651	M0KKI9	M0KKI9_9EURY	C442_09804	HoxA-like transcriptional regulator	173	Haloarcula amylolytica JCM 13557	6	1	1	1	REC-HalX
EMA21638	M0KL48	M0KL48_9EURY	C442_09739	HoxA-like transcriptional regulator	186	Haloarcula amylolytica JCM 13557	6	1	1	1	REC-HalX
EMA22681	M0KND3	M0KND3_9EURY	C442_06636	HoxA-like transcriptional regulator/response regulator receiver protein	192	Haloarcula amylolytica JCM 13557	6	1	1	1	REC-HalX
EMA18980	M0KGM8	M0KGM8_HALAR	C443_17758	HoxA-like transcriptional regulator	196	Haloarcula argentinensis DSM 12282	6	1	1	1	REC-HalX
EMA22312	M0KLQ8	M0KLQ8_HALAR	C443_10167	HoxA-like transcriptional regulator	199	Haloarcula argentinensis DSM 12282	6	1	1	1	REC-HalX
EMA22246	M0KM67	M0KM67_HALAR	C443_09827	Signal receiver domain-containing protein	180	Haloarcula argentinensis DSM 12282	6	1	1	1	REC-HalX
EMA23447	M0KQ51	M0KQ51_HALAR	C443_07283	HoxA-like transcriptional regulator	186	Haloarcula argentinensis DSM 12282	6	1	1	1	REC-HalX
EMA23462	M0KQ71	M0KQ71_HALAR	C443_07358	HoxA-like transcriptional regulator	165	Haloarcula argentinensis DSM 12282	6	1	1	1	REC-HalX
EMA24323	M0KTR9	M0KTR9_HALAR	C443_04154	HoxA-like transcriptional regulator	194	Haloarcula argentinensis DSM 12282	6	1	1	1	REC-HalX
EMA12451	M0JTY8	M0JTY8_9EURY	C435_17352	HoxA-like transcriptional regulator	194	Haloarcula californiae ATCC 33799	6	1	1	1	REC-HalX
EMA17498	M0K9N3	M0K9N3_9EURY	C435_10099	Signal receiver domain-containing protein	180	Haloarcula californiae ATCC 33799	6	1	1	1	REC-HalX
EMA17568	M0K9V2	M0K9V2_9EURY	C435_10449	HoxA-like transcriptional regulator	199	Haloarcula californiae ATCC 33799	6	1	1	1	REC-HalX
EMA25018	M0KVW3	M0KVW3_9EURY	C435_03054	HoxA-like transcriptional regulator	201	Haloarcula californiae ATCC 33799	6	1	1	1	REC-HalX
EMA25033	M0KVX8	M0KVX8_9EURY	C435_03129	HoxA-like transcriptional regulator	173	Haloarcula californiae ATCC 33799	6	1	1	1	REC-HalX
EMA26903	M0L1E3	M0L1E3_9EURY	C435_00310	HoxA-like transcriptional regulator	196	Haloarcula californiae ATCC 33799	6	1	1	1	REC-HalX
AEM57327	G0HTB1	G0HTB1_HALHT	hlx4 HAH_1725	HoxA-like transcriptional regulator / response regulator receiver protein	187	Haloarcula hispanica (strain ATCC 33960 / DSM 4426 / JCM 8911 / NBRC 102182 / NCIMB 2187 / VKM B-1755)	6	1	1	1	REC-HalX
AEM56169	G0HUB8	G0HUB8_HALHT	hlx1 HAH_0545	HoxA-like transcriptional regulator	197	Haloarcula hispanica (strain ATCC 33960 / DSM 4426 / JCM 8911 / NBRC 102182 / NCIMB 2187 / VKM B-1755)	6	1	1	1	REC-HalX
AEM56240	G0HUT3	G0HUT3_HALHT	ntrC HAH_0617	Signal receiver domain-containing protein	184	Haloarcula hispanica (strain ATCC 33960 / DSM 4426 / JCM 8911 / NBRC 102182 / NCIMB 2187 / VKM B-1755)	6	1	1	1	REC-HalX
AEM57761	G0HWE7	G0HWE7_HALHT	hlx5 HAH_2172	HoxA-like transcriptional regulator	196	Haloarcula hispanica (strain ATCC 33960 / DSM 4426 / JCM 8911 / NBRC 102182 / NCIMB 2187 / VKM B-1755)	6	1	1	1	REC-HalX
AEM56711	G0HX99	G0HX99_HALHT	hlx2 HAH_1093	HoxA-like transcriptional regulator	165	Haloarcula hispanica (strain ATCC 33960 / DSM 4426 / JCM 8911 / NBRC 102182 / NCIMB 2187 / VKM B-1755)	6	1	1	1	REC-HalX
AEM56724	G0HXJ2	G0HXJ2_HALHT	hlx3 HAH_1107	HoxA-like transcriptional regulator	153	Haloarcula hispanica (strain ATCC 33960 / DSM 4426 / JCM 8911 / NBRC 102182 / NCIMB 2187 / VKM B-1755)	6	1	1	1	REC-HalX
AHB64981	V5TI41	V5TI41_HALHI	HISP_02820	DNA-binding protein	199	Haloarcula hispanica N601	6	1	1	1	REC-HalX
AHB65052	V5TJ95	V5TJ95_HALHI	HISP_03185	Histidine kinase	184	Haloarcula hispanica N601	6	1	1	1	REC-HalX
AHB65511	V5TJJ8	V5TJJ8_HALHI	HISP_05610	HoxA transcriptional regulator	173	Haloarcula hispanica N601	6	1	1	1	REC-HalX
AHB65523	V5TK98	V5TK98_HALHI	HISP_05680	HoxA transcriptional regulator	201	Haloarcula hispanica N601	6	1	1	1	REC-HalX
AHB66093	V5TM00	V5TM00_HALHI	HISP_08805	DNA-binding protein	194	Haloarcula hispanica N601	6	1	1	1	REC-HalX
AHB66510	V5TPD2	V5TPD2_HALHI	HISP_11070	DNA-binding protein	196	Haloarcula hispanica N601	6	1	1	1	REC-HalX
EMA28707	M0L547	M0L547_HALJP	C444_15113	Signal receiver domain-containing protein	190	Haloarcula japonica DSM 6131	6	1	1	1	REC-HalX
EMA28777	M0L5B4	M0L5B4_HALJP	C444_15463	HoxA-like transcriptional regulator	199	Haloarcula japonica DSM 6131	6	1	1	1	REC-HalX
EMA29651	M0L7V8	M0L7V8_HALJP	C444_12667	HoxA-like transcriptional regulator	201	Haloarcula japonica DSM 6131	6	1	1	1	REC-HalX
EMA29663	M0L994	M0L994_HALJP	C444_12727	HoxA-like transcriptional regulator	165	Haloarcula japonica DSM 6131	6	1	1	1	REC-HalX
EMA30702	M0LAV4	M0LAV4_HALJP	C444_09540	HoxA-like transcriptional regulator	194	Haloarcula japonica DSM 6131	6	1	1	1
EMA32705	M0LL18	M0LL18_HALJP	C444_05771	HoxA-like transcriptional regulator	196	Haloarcula japonica DSM 6131	6	1	1	1
AAV48068	Q5UXD5	Q5UXD5_HALMA	ntrC rrnAC3385	Signal receiver domain protein	131	Haloarcula marismortui (strain ATCC 43049 / DSM 3752 / JCM 8966 / VKM B-1809) (Halobacterium marismortui)	7	1	1	1
AAV47999	Q5UXK4	Q5UXK4_HALMA	hlx5 rrnAC3308	HoxA-like transcriptional regulator	199	Haloarcula marismortui (strain ATCC 43049 / DSM 3752 / JCM 8966 / VKM B-1809) (Halobacterium marismortui)	7	1	1	1
AAV46544	Q5V1Q8	Q5V1Q8_HALMA	hlx6 rrnAC1630	HoxA-like transcriptional regulator	136	Haloarcula marismortui (strain ATCC 43049 / DSM 3752 / JCM 8966 / VKM B-1809) (Halobacterium marismortui)	7	1	1	1
AAV46075	Q5V327	Q5V327_HALMA	hlx1 rrnAC1118	HoxA-like transcriptional regulator	194	Haloarcula marismortui (strain ATCC 43049 / DSM 3752 / JCM 8966 / VKM B-1809) (Halobacterium marismortui)	7	1	1	1
AAV45554	Q5V4J8	Q5V4J8_HALMA	hlx4 rrnAC0536	HoxA-like transcriptional regulator	201	Haloarcula marismortui (strain ATCC 43049 / DSM 3752 / JCM 8966 / VKM B-1809) (Halobacterium marismortui)	7	1	1	1
AAV45406	Q5V4Z6	Q5V4Z6_HALMA	hlx7 rrnAC0361	HoxA-like transcriptional regulator	173	Haloarcula marismortui (strain ATCC 43049 / DSM 3752 / JCM 8966 / VKM B-1809) (Halobacterium marismortui)	7	1	1	1
KOX92198	A0A0M9AIL7	A0A0M9AIL7_9EURY	AMS69_12525	HoxA transcriptional regulator	173	Haloarcula rubripromontorii	6	1	1	1
KOX92185	A0A0M9AJM7	A0A0M9AJM7_9EURY	AMS69_12455	HoxA transcriptional regulator	201	Haloarcula rubripromontorii	6	1	1	1
KOX93952	A0A0M9AKP0	A0A0M9AKP0_9EURY	AMS69_08530	DNA-binding protein	196	Haloarcula rubripromontorii	6	1	1	1
KOX94508	A0A0M9AMH7	A0A0M9AMH7_9EURY	AMS69_01210	Histidine kinase	180	Haloarcula rubripromontorii	6	1	1	1
KOX94578	A0A0M9AML8	A0A0M9AML8_9EURY	AMS69_01590	DNA-binding protein	199	Haloarcula rubripromontorii	6	1	1	1
KOX91744	A0A0N0BMZ5	A0A0N0BMZ5_9EURY	AMS69_16665	DNA-binding protein	194	Haloarcula rubripromontorii	6	1	1	1
EMA12826	M0JV13	M0JV13_9EURY	C436_13775	Signal receiver domain-containing protein	180	Haloarcula sinaiiensis ATCC 33800	7	1	1	1
EMA12996	M0JVL1	M0JVL1_9EURY	C436_11303	HoxA-like transcriptional regulator	201	Haloarcula sinaiiensis ATCC 33800	7	1	1	1
EMA12893	M0JWW3	M0JWW3_9EURY	C436_14110	HoxA-like transcriptional regulator	193	Haloarcula sinaiiensis ATCC 33800	7	1	1	1
EMA13911	M0JY39	M0JY39_9EURY	C436_08227	HoxA-like transcriptional regulator	194	Haloarcula sinaiiensis ATCC 33800	7	1	1	1
EMA13010	M0JZL8	M0JZL8_9EURY	C436_11373	HoxA-like transcriptional regulator	173	Haloarcula sinaiiensis ATCC 33800	7	1	1	1
EMA16449	M0K8F5	M0K8F5_9EURY	C436_01710	HoxA-like transcriptional regulator	196	Haloarcula sinaiiensis ATCC 33800	7	1	1	1
AJF26145	A0A0B5GJZ7	A0A0B5GJZ7_9EURY	SG26_10610	DNA-binding protein	199	Haloarcula sp. CBA1115	5	1	1	1
AJF26645	A0A0B5GL92	A0A0B5GL92_9EURY	SG26_13340	HoxA transcriptional regulator	201	Haloarcula sp. CBA1115	5	1	1	1
AJF27225	A0A0B5GMN6	A0A0B5GMN6_9EURY	SG26_16540	DNA-binding protein	194	Haloarcula sp. CBA1115	5	1	1	1
AJF24828	A0A0B5GTE6	A0A0B5GTE6_9EURY	SG26_03440	DNA-binding protein	196	Haloarcula sp. CBA1115	5	1	1	1
AJF26208	A0A0B5GX79	A0A0B5GX79_9EURY	SG26_10950	Histidine kinase	184	Haloarcula sp. CBA1115	5	1	1	1
KZX49001	A0A162FKY5	A0A162FKY5_9EURY	AV929_18930	DNA-binding protein	199	Haloarcula sp. K1	7	1	1	1
KZX49366	A0A162FWT3	A0A162FWT3_9EURY	AV929_12355	DNA-binding protein	196	Haloarcula sp. K1	7	1	1	1
KZX46295	A0A165L4M7	A0A165L4M7_9EURY	AV929_16120	Uncharacterized protein	184	Haloarcula sp. K1	7	1	1	1
KZX47810	A0A165M1F6	A0A165M1F6_9EURY	AV929_14130	HoxA transcriptional regulator	173	Haloarcula sp. K1	7	1	1	1
KZX47823	A0A165M1Q2	A0A165M1Q2_9EURY	AV929_14205	HoxA transcriptional regulator	201	Haloarcula sp. K1	7	1	1	1
KZX47921	A0A165M425	A0A165M425_9EURY	AV929_09430	Histidine kinase	184	Haloarcula sp. K1	7	1	1	1
KZX48770	A0A165MN40	A0A165MN40_9EURY	AV929_07375	DNA-binding protein	194	Haloarcula sp. K1	7	1	1	1
SDW08512	A0A1H2QMX5	A0A1H2QMX5_HALVA	SAMN05443574_101303	HalX domain-containing protein	199	Haloarcula vallismortis (Halobacterium vallismortis)	6	1	1	1
SDW10468	A0A1H2QU79	A0A1H2QU79_HALVA	SAMN05443574_101373	HalX domain-containing protein	180	Haloarcula vallismortis (Halobacterium vallismortis)	6	1	1	1
SDW61671	A0A1H2V032	A0A1H2V032_HALVA	SAMN05443574_10555	Response regulator receiver domain-containing protein	196	Haloarcula vallismortis (Halobacterium vallismortis)	6	1	1	1
SDW91751	A0A1H2XG35	A0A1H2XG35_HALVA	SAMN05443574_109109	Response regulator receiver domain-containing protein	194	Haloarcula vallismortis (Halobacterium vallismortis)	6	1	1	1
SDW94436	A0A1H2XNW8	A0A1H2XNW8_HALVA	SAMN05443574_11046	Response regulator receiver domain-containing protein	173	Haloarcula vallismortis (Halobacterium vallismortis)	6	1	1	1
SDW94754	A0A1H2XQG0	A0A1H2XQG0_HALVA	SAMN05443574_11059	HalX domain-containing protein	201	Haloarcula vallismortis (Halobacterium vallismortis)	6	1	1	1
EMA00878	M0IXT0	M0IXT0_HALVA	C437_18807	HoxA-like transcriptional regulator	193	Haloarcula vallismortis ATCC 29715	6	1	1	1
EMA00945	M0IZR4	M0IZR4_HALVA	C437_19152	Signal receiver domain-containing protein	180	Haloarcula vallismortis ATCC 29715	6	1	1	1
EMA06631	M0JCD4	M0JCD4_HALVA	C437_11013	HoxA-like transcriptional regulator	196	Haloarcula vallismortis ATCC 29715	6	1	1	1
EMA10101	M0JM78	M0JM78_HALVA	C437_04146	HoxA-like transcriptional regulator	165	Haloarcula vallismortis ATCC 29715	6	1	1	1
EMA10392	M0JML6	M0JML6_HALVA	C437_03776	HoxA-like transcriptional regulator/response regulator receiver protein	187	Haloarcula vallismortis ATCC 29715	6	1	1	1
EMA10113	M0JP35	M0JP35_HALVA	C437_04206	HoxA-like transcriptional regulator	201	Haloarcula vallismortis ATCC 29715	6	1	1	1
CQH55056	A0A0U5CXL0	A0A0U5CXL0_9EURY	HHUB_2174	Receiver box response regulator	207	Halobacterium hubeiense	7	1	1	1
CQH57587	A0A0U5CYN4	A0A0U5CYN4_9EURY	HHUB_2565	Uncharacterized protein	101	Halobacterium hubeiense	7	1	1	1	???-HalX
CQH51423	A0A0U5GYN7	A0A0U5GYN7_9EURY	HHUB_1730	Receiver box response regulator	216	Halobacterium hubeiense	7	1	1	1
CQH53000	A0A0U5H0P2	A0A0U5H0P2_9EURY	HHUB_1912	Receiver box response regulator	194	Halobacterium hubeiense	7	1	1	1
CQH54524	A0A0U5H4C8	A0A0U5H4C8_9EURY	HHUB_2096	Receiver box response regulator	198	Halobacterium hubeiense	7	1	1	1
CQH57473	A0A0U5H4J2	A0A0U5H4J2_9EURY	HHUB_2545	Receiver box response regulator	194	Halobacterium hubeiense	7	1	1	1
CQH52985	A0A0U5HSV1	A0A0U5HSV1_9EURY	HHUB_1910	Receiver box response regulator	180	Halobacterium hubeiense	7	1	1	1
AHG03711	W0JYF6	W0JYF6_9EURY	HALDL1_08935	DNA-binding protein	200	Halobacterium sp. DL1	4	1	1	1
AHG03555	W0K232	W0K232_9EURY	HALDL1_08065	DNA-binding protein	194	Halobacterium sp. DL1	4	1	1	1
AHG03822	W0K2T1	W0K2T1_9EURY	HALDL1_09570	DNA-binding protein	194	Halobacterium sp. DL1	4	1	1	1
AHG04537	W0K4Q0	W0K4Q0_9EURY	HALDL1_13790	DNA-binding protein	222	Halobacterium sp. DL1	4	1	1	1
SHG41728	A0A1M5JMI8	A0A1M5JMI8_9EURY	SAMN05443636_0180	HalX domain-containing protein	205	Halobaculum gomorrense	6	1	1	1
SHG70868	A0A1M5M0T6	A0A1M5M0T6_9EURY	SAMN05443636_0845	HalX domain-containing protein	197	Halobaculum gomorrense	6	1	1	1
SHH10085	A0A1M5Q7N7	A0A1M5Q7N7_9EURY	SAMN05443636_1779	Response regulator receiver domain-containing protein	192	Halobaculum gomorrense	6	1	1	1
SHH20621	A0A1M5R356	A0A1M5R356_9EURY	SAMN05443636_2030	Response regulator receiver domain-containing protein	217	Halobaculum gomorrense	6	1	1	1
SHH44439	A0A1M5T101	A0A1M5T101_9EURY	SAMN05443636_2599	HalX domain-containing protein	210	Halobaculum gomorrense	6	1	1	1
SEF65042	A0A1H5TQ99	A0A1H5TQ99_9EURY	SAMN04488133_0351	HalX domain-containing protein	187	Halobellus limi	4	1	1	1
SEG40129	A0A1H5ZUM6	A0A1H5ZUM6_9EURY	SAMN04488133_2198	Response regulator receiver domain-containing protein	199	Halobellus limi	4	1	1	1
SEG40785	A0A1H5ZYC7	A0A1H5ZYC7_9EURY	SAMN04488133_2223	Response regulator receiver domain-containing protein	206	Halobellus limi	4	1	1	1
APW99082	M0LFJ5	M0LFJ5_9EURY	C445_14869	DNA-binding protein (Response regulator receiver protein)	195	Halobiforma lacisalsi AJ5	2	1	1	1
APX00151	M0LSH7	M0LSH7_9EURY	C445_04553	HoxA transcriptional regulator (Response regulator receiver protein)	190	Halobiforma lacisalsi AJ5	2	1	1	1
EMA38737	M0LYS3	M0LYS3_9EURY	C446_09453	Response regulator receiver protein	195	Halobiforma nitratireducens JCM 10879	2	1	1	1
EMA40243	M0M4A1	M0M4A1_9EURY	C446_07457	HalX domain protein	190	Halobiforma nitratireducens JCM 10879	2	1	1	1
AOW80732	A0A1D8S5V7	A0A1D8S5V7_9EURY	HSR6_1629 HTSR_1559	Response regulator receiver protein	185	Halodesulfurarchaeum formicicum	1	1	1	1
ELZ86446	M0HPL4	M0HPL4_9EURY	C452_17948	Response regulator	192	Haloferax alexandrinus JCM 10717	3	1	1	1
ELZ93433	M0IC54	M0IC54_9EURY	C452_04413	Response regulator	196	Haloferax alexandrinus JCM 10717	3	1	1	1
EMA04683	M0J8L6	M0J8L6_9EURY	C438_10258	Response regulator with chey-like receiver, aaa-type ATPase, and DNA-binding domains	189	Haloferax denitrificans ATCC 35960	3	1	1	1
EMA07147	M0JDD6	M0JDD6_9EURY	C438_04392	Response regulator	196	Haloferax denitrificans ATCC 35960	3	1	1	1
ELZ82949	M0HIN9	M0HIN9_9EURY	C453_13106	Response regulator with chey-like receiver, aaa-type ATPase, and DNA-binding domains	188	Haloferax elongans ATCC BAA-1513	3	1	1	1
ELZ85883	M0HQ62	M0HQ62_9EURY	C453_08708	Response regulator	196	Haloferax elongans ATCC BAA-1513	3	1	1	1
AKU07352	A0A0K1IS30	A0A0K1IS30_9EURY	ABY42_06210	DNA-binding protein	196	Haloferax gibbonsii	3	1	1	1
AKU08885	A0A0K1IX58	A0A0K1IX58_9EURY	ABY42_14490	Transcriptional regulator	189	Haloferax gibbonsii	3	1	1	1
ELZ77230	M0GYC9	M0GYC9_HALGM	C454_16391	Response regulator	196	Haloferax gibbonsii (strain ATCC 33959 / DSM 4427 / JCM 8863 / NBRC 102184 / NCIMB 2188 / Ma 2.38)	3	1	1	1
ELZ81592	M0HD01	M0HD01_HALGM	C454_08039	Response regulator with chey-like receiver, aaa-type ATPase, and DNA-binding domains	189	Haloferax gibbonsii (strain ATCC 33959 / DSM 4427 / JCM 8863 / NBRC 102184 / NCIMB 2188 / Ma 2.38)	3	1	1	1
SEK62844	A0A1H7IKK1	A0A1H7IKK1_9EURY	SAMN04488691_101926	Response regulator receiver domain-containing protein	196	Haloferax larsenii	3	1	1	1
SEL58757	A0A1H7RHF2	A0A1H7RHF2_9EURY	SAMN04488691_1066	HalX domain-containing protein	188	Haloferax larsenii	3	1	1	1
ELZ77389	M0H2Q9	M0H2Q9_9EURY	C455_13670	Response regulator with chey-like receiver, aaa-type ATPase, and DNA-binding domains	188	Haloferax larsenii JCM 13917	3	1	1	1
ELZ82078	M0HE75	M0HE75_9EURY	C455_02674	Response regulator	196	Haloferax larsenii JCM 13917	3	1	1	1
ELZ74276	M0GPU3	M0GPU3_HALL2	C456_10584	Response regulator	196	Haloferax lucentense (strain DSM 14919 / JCM 9276 / NCIMB 13854 / Aa 2.2) (Haloferax alicantei)	3	1	1	1
ELZ78748	M0H4M8	M0H4M8_HALL2	C456_00462	Response regulator	192	Haloferax lucentense (strain DSM 14919 / JCM 9276 / NCIMB 13854 / Aa 2.2) (Haloferax alicantei)	3	1	1	1
CQR49730	A0A0D6JQ68	A0A0D6JQ68_9EURY	BN996_01198	Alkaline phosphatase synthesis transcriptional regulatory protein PhoP	189	Haloferax massiliensis	3	1	1	1
CQR50244	A0A0D6JQW6	A0A0D6JQW6_9EURY	BN996_01721	Sensor histidine kinase TmoS	195	Haloferax massiliensis	3	1	1	1
AFK18992	I3R432	I3R432_HALMT	cheY HFX_1279 BM92_02795 C439_04105	DNA-binding protein (HoxA-like transcriptional regulator)	196	Haloferax mediterranei (strain ATCC 33500 / DSM 1411 / JCM 8866 / NBRC 14739 / NCIMB 2177 / R-4) (Halobacterium mediterranei)	1	1	1	1
ELZ91303	M0I5J8	M0I5J8_9EURY	C440_13354	HoxA-like transcriptional regulator	193	Haloferax mucosum ATCC BAA-1512	2	1	1	1
ELZ71705	M0GHK2	M0GHK2_HALPT	C457_06641	Response regulator	196	Haloferax prahovense (strain DSM 18310 / JCM 13924 / TL6)	2	1	1	1
ELZ69756	M0GBT1	M0GBT1_9EURY	C458_05729	Response regulator	196	Haloferax sp. ATCC BAA-644	2	1	1	1
ELZ64409	M0G0P3	M0G0P3_9EURY	C459_07770	Response regulator	196	Haloferax sp. ATCC BAA-645	2	1	1	1
ELZ60197	M0FLN9	M0FLN9_9EURY	C460_04780	Response regulator	196	Haloferax sp. ATCC BAA-646	2	1	1	1
ELK55726	L5NYI0	L5NYI0_9EURY	D320_03026	Response regulator	196	Haloferax sp. BAB2207	3	1	1	1
ELK56255	L5P0R1	L5P0R1_9EURY	D320_00190	Response regulator	192	Haloferax sp. BAB2207	3	1	1	1
KTG08245	A0A0W1R4J5	A0A0W1R4J5_9EURY	AUR66_04165	DNA-binding protein	195	Haloferax sp. SB29	3	1	1	1
KTG27179	A0A0W1SLJ9	A0A0W1SLJ9_9EURY	AUR66_14705	Transcriptional regulator	189	Haloferax sp. SB29	3	1	1	1
KTG13976	A0A0W1RK60	A0A0W1RK60_9EURY	AUR65_13190	DNA-binding protein	196	Haloferax sp. SB3	2	1	1	1
ELZ88346	M0HV15	M0HV15_9EURY	C441_19192	Response regulator receiver protein	118	Haloferax sulfurifontis ATCC BAA-897	4	1	1	1
ELZ98633	M0IS44	M0IS44_9EURY	C441_02124	Response regulator	196	Haloferax sulfurifontis ATCC BAA-897	4	1	1	1
ELZ99392	M0ITL2	M0ITL2_9EURY	C441_00690	Response regulator with chey-like receiver, aaa-type ATPase, and DNA-binding domains	189	Haloferax sulfurifontis ATCC BAA-897	4	1	1	1
ADE05178	D4GX88	D4GX88_HALVD	HVO_1271	Receiver box response regulator	196	Haloferax volcanii (strain ATCC 29605 / DSM 3757 / JCM 8879 / NBRC 14742 / NCIMB 2012 / VKM B-1768 / DS2) (Halobacterium volcanii)	6	1	1	1
ADE04759	D4GXA7	D4GXA7_HALVD	HVO_2838	Receiver box response regulator	192	Haloferax volcanii (strain ATCC 29605 / DSM 3757 / JCM 8879 / NBRC 14742 / NCIMB 2012 / VKM B-1768 / DS2) (Halobacterium volcanii)	6	1	1	1
ELY24975	L9UJ58	L9UJ58_HALVD	C498_17383	Response regulator	192	Haloferax volcanii (strain ATCC 29605 / DSM 3757 / JCM 8879 / NBRC 14742 / NCIMB 2012 / VKM B-1768 / DS2) (Halobacterium volcanii)	6	1	1	1
ELY28042	L9UTM2	L9UTM2_HALVD	C498_12383	Response regulator	196	Haloferax volcanii (strain ATCC 29605 / DSM 3757 / JCM 8879 / NBRC 14742 / NCIMB 2012 / VKM B-1768 / DS2) (Halobacterium volcanii)	6	1	1	1
ADQ67525	E4NNR1	E4NNR1_HALBP	Hbor_19590 C499_18629	response regulator with CheY-like receiver domain and Winged-helix DNA-binding domain	200	Halogeometricum borinquense (strain ATCC 700274 / DSM 11551 / JCM 10706 / PR3)	6	1	1	1
ADQ67014	E4NT21	E4NT21_HALBP	Hbor_14340 C499_04621	response regulator with chey-like receiver, aaa-type ATPase, and DNA-binding domains	186	Halogeometricum borinquense (strain ATCC 700274 / DSM 11551 / JCM 10706 / PR3)	6	1	1	1
ADQ68700	E4NUI0	E4NUI0_HALBP	Hbor_31650 C499_13175	Response regulator with CheY-like receiver domain and winged-helix DNA-binding domain	182	Halogeometricum borinquense (strain ATCC 700274 / DSM 11551 / JCM 10706 / PR3)	6	1	1	1
ADQ68718	E4NUJ8	E4NUJ8_HALBP	Hbor_31830 C499_13265	HalX domain-containing protein	104	Halogeometricum borinquense (strain ATCC 700274 / DSM 11551 / JCM 10706 / PR3)	6	1	1	1	xREC-HalX
ELZ26179	M0CWB4	M0CWB4_9EURY	C474_20801	Response regulator with chey-like receiver domain and winged-helix DNA-binding domain	200	Halogeometricum pallidum JCM 14848	1	1	1	1
SEO77352	A0A1H8SFB2	A0A1H8SFB2_9EURY	SAMN04487948_10548	Response regulator receiver domain-containing protein	195	Halogranum amylolyticum	3	1	1	1
SEP05529	A0A1H8UQQ2	A0A1H8UQQ2_9EURY	SAMN04487948_11243	HalX domain-containing protein	194	Halogranum amylolyticum	3	1	1	1
EJN61587	J3F0G9	J3F0G9_9EURY	HSB1_06280	Response regulator receiver protein	201	Halogranum salarium B-1	2	1	1	1
KPN30299	A0A0N8HZS2	A0A0N8HZS2_9EURY	SY89_01026	DNA-binding response regulator CreB	204	Halolamina pelagica	5	1	1	1
KPN31692	A0A0P7GS50	A0A0P7GS50_9EURY	SY89_02441	DNA-binding transcriptional regulator CpxR	217	Halolamina pelagica	5	1	1	1
SFP08786	A0A1I5MIK8	A0A1I5MIK8_9EURY	SAMN05216277_101264	Response regulator receiver domain-containing protein	218	Halolamina pelagica	5	1	1	1
SFP25487	A0A1I5NUT4	A0A1I5NUT4_9EURY	SAMN05216277_102203	Response regulator receiver domain-containing protein	197	Halolamina pelagica	5	1	1	1
SFP62489	A0A1I5RV68	A0A1I5RV68_9EURY	SAMN05216277_105163	DNA-binding response regulator, OmpR family, contains REC and winged-helix (WHTH) domain	204	Halolamina pelagica	5	1	1	1
OPF21783	A0A1V4C213	A0A1V4C213_9EURY	B4589_03435	DNA-binding protein	192	Halolamina sp. CBA1230	4	1	1	1
OPF22083	A0A1V4C2V6	A0A1V4C2V6_9EURY	B4589_05050	DNA-binding protein	218	Halolamina sp. CBA1230	4	1	1	1
OPF23749	A0A1V4C788	A0A1V4C788_9EURY	B4589_14150	Uncharacterized protein	202	Halolamina sp. CBA1230	4	1	1	1
OPF24567	A0A1V4C958	A0A1V4C958_9EURY	B4589_00875	Response regulator	187	Halolamina sp. CBA1230	4	1	1	1
ACV46310	C7NWG9	C7NWG9_HALMD	Hmuk_0173	Response regulator receiver protein	192	Halomicrobium mukohataei (strain ATCC 700874 / DSM 12286 / JCM 9738 / NCIMB 13541) (Haloarcula mukohataei)	9	1	1	1	REC-HalX
ACV48483	C7NY23	C7NY23_HALMD	Hmuk_2371	Response regulator receiver protein	182	Halomicrobium mukohataei (strain ATCC 700874 / DSM 12286 / JCM 9738 / NCIMB 13541) (Haloarcula mukohataei)	9	1	1	1
ACV48653	C7NYW4	C7NYW4_HALMD	Hmuk_2545	Response regulator receiver protein	194	Halomicrobium mukohataei (strain ATCC 700874 / DSM 12286 / JCM 9738 / NCIMB 13541) (Haloarcula mukohataei)	9	1	1	1
ACV48665	C7NYX6	C7NYX6_HALMD	Hmuk_2559	Response regulator receiver protein	197	Halomicrobium mukohataei (strain ATCC 700874 / DSM 12286 / JCM 9738 / NCIMB 13541) (Haloarcula mukohataei)	9	1	1	1
ACV47698	C7P3M6	C7P3M6_HALMD	Hmuk_1584	Response regulator receiver protein	197	Halomicrobium mukohataei (strain ATCC 700874 / DSM 12286 / JCM 9738 / NCIMB 13541) (Haloarcula mukohataei)	9	1	1	1
ACV47778	C7P3V6	C7P3V6_HALMD	Hmuk_1664	Response regulator receiver protein	193	Halomicrobium mukohataei (strain ATCC 700874 / DSM 12286 / JCM 9738 / NCIMB 13541) (Haloarcula mukohataei)	9	1	1	1
ACV47864	C7P442	C7P442_HALMD	Hmuk_1750	Response regulator receiver protein	212	Halomicrobium mukohataei (strain ATCC 700874 / DSM 12286 / JCM 9738 / NCIMB 13541) (Haloarcula mukohataei)	9	1	1	1
ACV47934	C7P4B2	C7P4B2_HALMD	Hmuk_1820	Response regulator receiver protein	211	Halomicrobium mukohataei (strain ATCC 700874 / DSM 12286 / JCM 9738 / NCIMB 13541) (Haloarcula mukohataei)	9	1	1	1
ACV47989	C7P4G7	C7P4G7_HALMD	Hmuk_1875	Response regulator receiver protein	189	Halomicrobium mukohataei (strain ATCC 700874 / DSM 12286 / JCM 9738 / NCIMB 13541) (Haloarcula mukohataei)	9	1	1	1
ERH06565	U1NRU6	U1NRU6_9EURY	J07HN4v3_02188	Response regulator containing CheY-like receiver, AAA-type ATPase, and DNA-binding domain protein	184	Halonotius sp. J07HN4	8	1	1	1
ERH06700	U1NS56	U1NS56_9EURY	J07HN4v3_02323	Response regulator containing CheY-like receiver, AAA-type ATPase, and DNA-binding domain protein	190	Halonotius sp. J07HN4	8	1	1	1
ERH07440	U1NU07	U1NU07_9EURY	J07HN4v3_03081	HoxA-like transcriptional regulator	198	Halonotius sp. J07HN4	8	1	1	1
ERH05634	U1P6K5	U1P6K5_9EURY	J07HN4v3_01237	Response regulator containing CheY-like receiver, AAA-type ATPase, and DNA-binding domain protein	196	Halonotius sp. J07HN4	8	1	1	1
ERH07681	U1PBF7	U1PBF7_9EURY	J07HN4v3_00043	HoxA-like transcriptional regulator	197	Halonotius sp. J07HN4	8	1	1	1
ERH07906	U1PC65	U1PC65_9EURY	J07HN4v3_00270	HoxA-like transcriptional regulator	195	Halonotius sp. J07HN4	8	1	1	1
ERH08213	U1QMG4	U1QMG4_9EURY	J07HN4v3_00579	HoxA-like transcriptional regulator	187	Halonotius sp. J07HN4	8	1	1	1
ERH08212	U1QR98	U1QR98_9EURY	J07HN4v3_00578	Response regulator containing CheY-like receiver, AAA-type ATPase, and DNA-binding domain protein	187	Halonotius sp. J07HN4	8	1	1	1
ERH00640	U1NBR1	U1NBR1_9EURY	J07HN6_02263	Response regulator containing CheY-like receiver, AAA-type ATPase, and DNA-binding domain protein	208	Halonotius sp. J07HN6	12	1	1	1
ERH00955	U1NCL1	U1NCL1_9EURY	J07HN6_02584	HalX domain protein	113	Halonotius sp. J07HN6	12	1	1	1
ERH01090	U1NCX5	U1NCX5_9EURY	J07HN6_02722	HoxA-like transcriptional regulator	197	Halonotius sp. J07HN6	12	1	1	1
ERH02205	U1NFP8	U1NFP8_9EURY	J07HN6_01772	Response regulator containing CheY-like receiver, AAA-type ATPase, and DNA-binding domain protein	196	Halonotius sp. J07HN6	12	1	1	1
ERH02965	U1NHN3	U1NHN3_9EURY	J07HN6_00283	Response regulator containing CheY-like receiver, AAA-type ATPase, and DNA-binding domain protein	187	Halonotius sp. J07HN6	12	1	1	1
ERH00809	U1NU15	U1NU15_9EURY	J07HN6_02437	HalX domain protein	78	Halonotius sp. J07HN6	12	1	1	1
ERH03006	U1NYU9	U1NYU9_9EURY	J07HN6_00324	Response regulator containing CheY-like receiver, AAA-type ATPase, and DNA-binding domain protein	198	Halonotius sp. J07HN6	12	1	1	1
ERH02964	U1NZJ4	U1NZJ4_9EURY	J07HN6_00282	Response regulator containing CheY-like receiver, AAA-type ATPase, and DNA-binding domain protein	187	Halonotius sp. J07HN6	12	1	1	1
ERH03174	U1P011	U1P011_9EURY	J07HN6_00025	Response regulator containing CheY-like receiver, AAA-type ATPase, and DNA-binding domain protein	187	Halonotius sp. J07HN6	12	1	1	1
ERH00792	U1Q6Y7	U1Q6Y7_9EURY	J07HN6_02419	Response regulator containing CheY-like receiver, AAA-type ATPase, and DNA-binding domain protein	189	Halonotius sp. J07HN6	12	1	1	1
ERH01382	U1Q8H6	U1Q8H6_9EURY	J07HN6_00934	Response regulator containing CheY-like receiver, AAA-type ATPase, and DNA-binding domain protein	213	Halonotius sp. J07HN6	12	1	1	1
AEN05212	G2MKW1	G2MKW1_9ARCH	Halar_1479	Response regulator receiver protein	224	halophilic archaeon DL31	1	1	1	1	REC-HalX
ERH11449	U1PMU7	U1PMU7_9EURY	J07HB67_00456	HoxA-like transcriptional regulator	200	halophilic archaeon J07HB67	6	1	1	1
ERH12376	U1PPP9	U1PPP9_9EURY	J07HB67_01394	HoxA-like transcriptional regulator	189	halophilic archaeon J07HB67	6	1	1	1
ERH13489	U1PTM3	U1PTM3_9EURY	J07HB67_02529	Response regulator receiver protein	196	halophilic archaeon J07HB67	6	1	1	1
ERH12517	U1R2D7	U1R2D7_9EURY	J07HB67_01537	HoxA-like transcriptional regulator	200	halophilic archaeon J07HB67	6	1	1	1
ERH13157	U1R413	U1R413_9EURY	J07HB67_02191	HoxA-like transcriptional regulator	154	halophilic archaeon J07HB67	6	1	1	1
ERG88975	U1MXV5	U1MXV5_9EURY	J07HX5_01125	HoxA-like transcriptional regulator	142	halophilic archaeon J07HX5	4	1	1	1
ERG89365	U1MYY2	U1MYY2_9EURY	J07HX5_01523	Response regulator containing CheY-like receiver, AAA-type ATPase, and DNA-binding domain protein	196	halophilic archaeon J07HX5	4	1	1	1
ERG88062	U1P3I4	U1P3I4_9EURY	J07HX5_00203	HoxA-like transcriptional regulator	199	halophilic archaeon J07HX5	4	1	1	1
ERH10815	U1P2C3	U1P2C3_9EURY	J07HX64_02594	Response regulator receiver protein	188	halophilic archaeon J07HX64	4	1	1	1
ERH11051	U1PKR6	U1PKR6_9EURY	J07HX64_02830	Response regulator receiver protein	196	halophilic archaeon J07HX64	4	1	1	1
ERH10672	U1QXL8	U1QXL8_9EURY	J07HX64_02450	Response regulator receiver protein	193	halophilic archaeon J07HX64	4	1	1	1
SEV93950	A0A1I0MZN5	A0A1I0MZN5_9EURY	SAMN05216285_1158	Response regulator receiver domain-containing protein	195	Halopiger salifodinae	2	1	1	1
SEV96748	A0A1I0N7U4	A0A1I0N7U4_9EURY	SAMN05216285_1390	Response regulator receiver domain-containing protein	201	Halopiger salifodinae	2	1	1	1
AEH37874	F8D7F4	F8D7F4_HALXS	Halxa_3262	HalX domain protein	208	Halopiger xanaduensis (strain DSM 18323 / JCM 14033 / SH-6)	2	1	1	1	REC-HalX
AEH37212	F8DCN8	F8DCN8_HALXS	Halxa_2594	Response regulator receiver protein	190	Halopiger xanaduensis (strain DSM 18323 / JCM 14033 / SH-6)	2	1	1	1
KTG10129	A0A0W1R9W3	A0A0W1R9W3_9EURY	AUR64_11070	DNA-binding protein	199	Haloprofundus marisrubri	2	1	1	1
KTG10181	A0A0W1RAV0	A0A0W1RAV0_9EURY	AUR64_11380	Uncharacterized protein	185	Haloprofundus marisrubri	2	1	1	1
CCC40525	G0LL85	G0LL85_HALWC	Hqrw_2693	Receiver box response regulator	183	Haloquadratum walsbyi (strain DSM 16854 / JCM 12705 / C23)	1	1	1	1
ERG92227	U1PF31	U1PF31_9EURY	J07HQW1_02262	HoxA-like transcriptional regulator	183	Haloquadratum walsbyi J07HQW1	2	1	1	1
ERG91416	U1PGZ5	U1PGZ5_9EURY	J07HQW1_01450	HoxA-like transcriptional regulator	188	Haloquadratum walsbyi J07HQW1	2	1	1	1
ERG94594	U1MVZ4	U1MVZ4_9EURY	J07HQW2_01030	HoxA-like transcriptional regulator	183	Haloquadratum walsbyi J07HQW2	2	1	1	1
ERG97036	U1PX61	U1PX61_9EURY	J07HQW2_03522	HoxA-like transcriptional regulator	188	Haloquadratum walsbyi J07HQW2	2	1	1	1
CCQ33932	F7PFB4	F7PFB4_9EURY	HTIA_1808	Response regulator receiver protein	181	Halorhabdus tiamatea SARL4B	6	1	1	1
CCQ34886	F7PIK5	F7PIK5_9EURY	HLRTI_002787 HTIA_2784	HalX-type transcriptional regulator (HoxA-like transcriptional regulator protein)	194	Halorhabdus tiamatea SARL4B	6	1	1	1
CCQ32682	F7PMV3	F7PMV3_9EURY	hrg HLRTI_000030 HTIA_0537	HoxA-like transcriptional regulator (Transcriptional regulatory protein)	183	Halorhabdus tiamatea SARL4B	6	1	1	1
CCQ32807	F7PP25	F7PP25_9EURY	HTIA_0664	HoxA-like transcriptional regulator	207	Halorhabdus tiamatea SARL4B	6	1	1	1
ERJ07186	U2E5G9	U2E5G9_9EURY	hlx2 HLRTI_000785	HoxA-like transcriptional regulator protein	201	Halorhabdus tiamatea SARL4B	6	1	1	1
ERJ05744	U2FBE5	U2FBE5_9EURY	hlx1 HLRTI_002271	HoxA-like transcriptional regulator protein	191	Halorhabdus tiamatea SARL4B	6	1	1	1
ACV10546	C7NRA9	C7NRA9_HALUD	Huta_0359	Response regulator receiver protein	183	Halorhabdus utahensis (strain DSM 12940 / JCM 11049 / AX-2)	6	1	1	1
ACV11942	C7NRK6	C7NRK6_HALUD	Huta_1770	Response regulator receiver protein	183	Halorhabdus utahensis (strain DSM 12940 / JCM 11049 / AX-2)	6	1	1	1
ACV11945	C7NRK9	C7NRK9_HALUD	Huta_1773	Response regulator receiver protein	204	Halorhabdus utahensis (strain DSM 12940 / JCM 11049 / AX-2)	6	1	1	1
ACV13046	C7NRU1	C7NRU1_HALUD	Huta_2885	Response regulator receiver protein	194	Halorhabdus utahensis (strain DSM 12940 / JCM 11049 / AX-2)	6	1	1	1
ACV12028	C7NSE1	C7NSE1_HALUD	Huta_1858	Response regulator receiver protein	193	Halorhabdus utahensis (strain DSM 12940 / JCM 11049 / AX-2)	6	1	1	1
ACV10957	C7NTW8	C7NTW8_HALUD	Huta_0772	Response regulator receiver protein	200	Halorhabdus utahensis (strain DSM 12940 / JCM 11049 / AX-2)	6	1	1	1
AQL41501	A0A1Q1FF99	A0A1Q1FF99_9EURY	BV210_01670	Uncharacterized protein	210	Halorientalis sp. IM1011	8	1	1	1
AQL43406	A0A1Q1FKR4	A0A1Q1FKR4_9EURY	BV210_12200	DNA-binding protein	197	Halorientalis sp. IM1011	8	1	1	1
AQL43442	A0A1Q1FKW2	A0A1Q1FKW2_9EURY	BV210_12410	Response regulator	192	Halorientalis sp. IM1011	8	1	1	1
AQL43407	A0A1Q1FKW3	A0A1Q1FKW3_9EURY	BV210_12205	Uncharacterized protein	197	Halorientalis sp. IM1011	8	1	1	1
AQL43590	A0A1Q1FL80	A0A1Q1FL80_9EURY	BV210_13180	Response regulator	195	Halorientalis sp. IM1011	8	1	1	1
AQL43862	A0A1Q1FM30	A0A1Q1FM30_9EURY	BV210_14620	DNA-binding protein	194	Halorientalis sp. IM1011	8	1	1	1	REC-HalX
AQL44418	A0A1Q1FNN1	A0A1Q1FNN1_9EURY	BV210_00205	HoxA transcriptional regulator	188	Halorientalis sp. IM1011	8	1	1	1
EMA65947	M0P724	M0P724_9EURY	C461_12268	Response regulator receiver protein	187	Halorubrum aidingense JCM 13560	3	1	1	1
EMA66888	M0PAK1	M0PAK1_9EURY	C461_10266	Response regulator receiver protein	187	Halorubrum aidingense JCM 13560	3	1	1	1
EMA68915	M0PJJ0	M0PJJ0_9EURY	C461_04772	Response regulator receiver protein	194	Halorubrum aidingense JCM 13560	3	1	1	1
SFH40707	A0A1I2ZS87	A0A1I2ZS87_9EURY	SAMN04488066_10376	Response regulator receiver domain-containing protein	187	Halorubrum aquaticum	5	1	1	1
SFH47975	A0A1I3ADD2	A0A1I3ADD2_9EURY	SAMN04488066_10591	HalX domain-containing protein	198	Halorubrum aquaticum	5	1	1	1
SFH51233	A0A1I3AMI2	A0A1I3AMI2_9EURY	SAMN04488066_106145	HalX domain-containing protein	190	Halorubrum aquaticum	5	1	1	1
SFH55762	A0A1I3B0L6	A0A1I3B0L6_9EURY	SAMN04488066_108109	Response regulator receiver domain-containing protein	194	Halorubrum aquaticum	5	1	1	1
SFH69673	A0A1I3C5I2	A0A1I3C5I2_9EURY	SAMN04488066_11911	HalX domain-containing protein	197	Halorubrum aquaticum	5	1	1	1
EMA68407	M0PE67	M0PE67_9EURY	C462_14098	Response regulator receiver protein	185	Halorubrum arcis JCM 13916	4	1	1	1
EMA70183	M0PJS4	M0PJS4_9EURY	C462_11336	Response regulator receiver protein	187	Halorubrum arcis JCM 13916	4	1	1	1
EMA71938	M0PPI8	M0PPI8_9EURY	C462_04140	Response regulator receiver protein	195	Halorubrum arcis JCM 13916	4	1	1	1
EMA72738	M0PRS6	M0PRS6_9EURY	C462_00177	Response regulator	192	Halorubrum arcis JCM 13916	4	1	1	1
ELZ39866	M0DWJ5	M0DWJ5_9EURY	C463_16611	Response regulator receiver protein	190	Halorubrum californiensis DSM 19288	5	1	1	1
ELZ40028	M0DZ23	M0DZ23_9EURY	C463_16037	Response regulator receiver protein	195	Halorubrum californiensis DSM 19288	5	1	1	1
ELZ45683	M0EF33	M0EF33_9EURY	C463_06087	Response regulator receiver protein	185	Halorubrum californiensis DSM 19288	5	1	1	1
ELZ47027	M0EJI3	M0EJI3_9EURY	C463_03142	Response regulator receiver protein	203	Halorubrum californiensis DSM 19288	5	1	1	1
ELZ44181	M0E8N9	M0E8N9_9EURY	C464_15150	Response regulator receiver protein	201	Halorubrum coriense DSM 10284	5	1	1	1
ELZ44157	M0EB97	M0EB97_9EURY	C464_15020	Response regulator receiver protein	187	Halorubrum coriense DSM 10284	5	1	1	1
ELZ47293	M0EJP0	M0EJP0_9EURY	C464_08835	Response regulator receiver protein	195	Halorubrum coriense DSM 10284	5	1	1	1
ELZ49256	M0EN96	M0EN96_9EURY	C464_04993	Response regulator receiver protein	185	Halorubrum coriense DSM 10284	5	1	1	1
ELZ50479	M0EVN6	M0EVN6_9EURY	C464_02725	Response regulator receiver protein	190	Halorubrum coriense DSM 10284	5	1	1	1
ELZ52871	M0EYI6	M0EYI6_9EURY	C466_09947	Response regulator receiver protein	195	Halorubrum distributum JCM 10118	3	1	1	1
ELZ56471	M0F8W1	M0F8W1_9EURY	C466_03627	Response regulator receiver protein	185	Halorubrum distributum JCM 10118	3	1	1	1
ELZ57730	M0FCQ4	M0FCQ4_9EURY	C466_00877	Response regulator receiver protein	187	Halorubrum distributum JCM 10118	3	1	1	1
ELZ49064	M0ERN2	M0ERN2_9EURY	C465_08838	Response regulator receiver protein	187	Halorubrum distributum JCM 9100	3	1	1	1
ELZ53513	M0F2H0	M0F2H0_9EURY	C465_01214	Response regulator receiver protein	185	Halorubrum distributum JCM 9100	3	1	1	1
OSO90645	A0A1X4G6J2	A0A1X4G6J2_9EURY	B9H04_16710	Response regulator	190	Halorubrum ezzemoulense DSM 17463	4	1	1	1
OSP08368	A0A1X4H8R7	A0A1X4H8R7_9EURY	B9H04_06700	DNA-binding protein	187	Halorubrum ezzemoulense DSM 17463	4	1	1	1
OSP10102	A0A1X4HAF9	A0A1X4HAF9_9EURY	B9H04_03875	DNA-binding protein	195	Halorubrum ezzemoulense DSM 17463	4	1	1	1
OSP09945	A0A1X4HAH8	A0A1X4HAH8_9EURY	B9H04_04240	DNA-binding protein	185	Halorubrum ezzemoulense DSM 17463	4	1	1	1
ELZ53367	M0F2E5	M0F2E5_9EURY	C467_13422	HoxA-like transcriptional regulator	182	Halorubrum hochstenium ATCC 700873	5	1	1	1
ELZ53723	M0F2Z2	M0F2Z2_9EURY	C467_12646	Response regulator receiver protein	195	Halorubrum hochstenium ATCC 700873	5	1	1	1
ELZ54660	M0F422	M0F422_9EURY	C467_10803	Response regulator receiver protein	187	Halorubrum hochstenium ATCC 700873	5	1	1	1
ELZ57179	M0FEY4	M0FEY4_9EURY	C467_07140	Response regulator receiver protein	185	Halorubrum hochstenium ATCC 700873	5	1	1	1
ELZ61004	M0FR21	M0FR21_9EURY	C467_01978	Response regulator receiver protein	183	Halorubrum hochstenium ATCC 700873	5	1	1	1
EMA58110	M0NN83	M0NN83_9EURY	C468_16136	HoxA-like transcriptional regulator	134	Halorubrum kocurii JCM 14978	4	1	1	1
EMA59913	M0NQL6	M0NQL6_9EURY	C468_14013	Response regulator receiver protein	201	Halorubrum kocurii JCM 14978	4	1	1	1
EMA65475	M0P9I3	M0P9I3_9EURY	C468_05823	Response regulator receiver protein	186	Halorubrum kocurii JCM 14978	4	1	1	1
EMA67353	M0PBW4	M0PBW4_9EURY	C468_02993	Response regulator receiver protein	187	Halorubrum kocurii JCM 14978	4	1	1	1
ACM56802	B9LN64	B9LN64_HALLT	Hlac_1208	Response regulator receiver protein	201	Halorubrum lacusprofundi (strain ATCC 49239 / DSM 5036 / JCM 8891 / ACAM 34)	3	1	1	1
ACM57590	B9LQG9	B9LQG9_HALLT	Hlac_2012	Response regulator receiver protein	186	Halorubrum lacusprofundi (strain ATCC 49239 / DSM 5036 / JCM 8891 / ACAM 34)	3	1	1	1
ACM58125	B9LTF3	B9LTF3_HALLT	Hlac_2553	Response regulator receiver protein	187	Halorubrum lacusprofundi (strain ATCC 49239 / DSM 5036 / JCM 8891 / ACAM 34)	3	1	1	1
EMA57106	M0NGZ7	M0NGZ7_9EURY	C469_15278	Response regulator receiver protein	187	Halorubrum lipolyticum DSM 21995	4	1	1	1
EMA58216	M0NK48	M0NK48_9EURY	C469_13440	Response regulator receiver protein	186	Halorubrum lipolyticum DSM 21995	4	1	1	1
EMA63089	M0P0P1	M0P0P1_9EURY	C469_03675	HoxA-like transcriptional regulator	166	Halorubrum lipolyticum DSM 21995	4	1	1	1
EMA63319	M0P197	M0P197_9EURY	C469_03010	Response regulator receiver protein	201	Halorubrum lipolyticum DSM 21995	4	1	1	1
EMA57947	M0NIY8	M0NIY8_9EURY	C470_12940	Response regulator receiver protein	185	Halorubrum litoreum JCM 13561	3	1	1	1
EMA60159	M0NSE8	M0NSE8_9EURY	C470_10134	Response regulator receiver protein	187	Halorubrum litoreum JCM 13561	3	1	1	1
EMA63171	M0NZB5	M0NZB5_9EURY	C470_03551	Response regulator receiver protein	195	Halorubrum litoreum JCM 13561	3	1	1	1
KDS90405	A0A081ESL7	A0A081ESL7_9EURY	FK85_15000	DNA-binding protein	186	Halorubrum saccharovorum	5	1	1	1	REC-HalX
KDS90944	A0A081EU56	A0A081EU56_9EURY	FK85_08090	DNA-binding protein	187	Halorubrum saccharovorum	5	1	1	1
KDS91323	A0A081EV85	A0A081EV85_9EURY	FK85_03645	DNA-binding protein	198	Halorubrum saccharovorum	5	1	1	1
KDS91994	A0A081EX56	A0A081EX56_9EURY	FK85_12660	Histidine kinase	192	Halorubrum saccharovorum	5	1	1	1
KKF39274	A0A0F8D4U4	A0A0F8D4U4_9EURY	FK85_29855	HoxA-like transcriptional regulator	195	Halorubrum saccharovorum	5	1	1	1
ELZ36294	M0DQ64	M0DQ64_9EURY	C471_15852	Response regulator receiver protein	197	Halorubrum saccharovorum DSM 1137	4	1	1	1
ELZ36544	M0DQZ0	M0DQZ0_9EURY	C471_14535	HoxA-like transcriptional regulator	173	Halorubrum saccharovorum DSM 1137	4	1	1	1
ELZ40893	M0E1H2	M0E1H2_9EURY	C471_06915	Response regulator receiver protein	187	Halorubrum saccharovorum DSM 1137	4	1	1	1
ELZ42289	M0E7E1	M0E7E1_9EURY	C471_04585	Response regulator receiver protein	186	Halorubrum saccharovorum DSM 1137	4	1	1	1
CDK38952	V6DRY2	V6DRY2_9EURY	C467_13422 BN903_246	HoxA-like transcriptional regulator (EC 2.7.13.3)	200	Halorubrum sp. AJ67	4	1	1	1
CDK39008	V6DUW3	V6DUW3_9EURY	C465_05161 BN903_302	Response regulator (EC 2.7.13.3)	195	Halorubrum sp. AJ67	4	1	1	1
CDK40441	V6DX54	V6DX54_9EURY	C472_02282 BN903_51	Response regulator	185	Halorubrum sp. AJ67	4	1	1	1
CDK40510	V6DYR4	V6DYR4_9EURY	C472_06330 BN903_41	Response regulator (EC 2.7.13.3)	187	Halorubrum sp. AJ67	4	1	1	1
OTF05346	A0A1Y3AHA8	A0A1Y3AHA8_9EURY	B9G38_12735	DNA-binding protein	187	Halorubrum sp. SD612	1	1	1	1
OTE99313	A0A1Y3A4P9	A0A1Y3A4P9_9EURY	B9G49_12585	DNA-binding protein	185	Halorubrum sp. SD683	3	1	1	1
OTF01647	A0A1Y3ABH1	A0A1Y3ABH1_9EURY	B9G49_02105	DNA-binding protein	187	Halorubrum sp. SD683	3	1	1	1
OTF01938	A0A1Y3AFP2	A0A1Y3AFP2_9EURY	B9G49_01455	Response regulator	187	Halorubrum sp. SD683	3	1	1	1
ABT17442	A7U111	A7U111_9EURY	TP009.45	HoxA-like transcriptional regulator	179	Halorubrum sp. TP009	1	1	1	1
ELZ39600	M0DVR0	M0DVR0_9EURY	C472_04778	Response regulator receiver protein	195	Halorubrum tebenquichense DSM 14210	4	1	1	1
ELZ38842	M0DVV0	M0DVV0_9EURY	C472_06330	Response regulator receiver protein	187	Halorubrum tebenquichense DSM 14210	4	1	1	1
ELZ40229	M0E1L1	M0E1L1_9EURY	C472_02282	Response regulator receiver protein	185	Halorubrum tebenquichense DSM 14210	4	1	1	1
ELZ41638	M0E3M8	M0E3M8_9EURY	C472_00858	Response regulator receiver protein	190	Halorubrum tebenquichense DSM 14210	4	1	1	1
ELZ31925	M0D8V2	M0D8V2_9EURY	C473_10483	Response regulator receiver protein	187	Halorubrum terrestre JCM 10247	4	1	1	1
ELZ33075	M0DC97	M0DC97_9EURY	C473_07769	Response regulator receiver protein	185	Halorubrum terrestre JCM 10247	4	1	1	1
ELZ35735	M0DJT5	M0DJT5_9EURY	C473_03399	Response regulator receiver protein	195	Halorubrum terrestre JCM 10247	4	1	1	1
ELZ37198	M0DQS8	M0DQS8_9EURY	C473_01739	Response regulator	192	Halorubrum terrestre JCM 10247	4	1	1	1
KOX95499	A0A0M9AN95	A0A0M9AN95_9EURY	AMR74_14665	Uncharacterized protein	191	Halorubrum tropicale	5	1	1	1
KOX95401	A0A0M9AQH8	A0A0M9AQH8_9EURY	AMR74_14680	Uncharacterized protein	179	Halorubrum tropicale	5	1	1	1
KOX96161	A0A0M9ARS2	A0A0M9ARS2_9EURY	AMR74_11535	DNA-binding protein	195	Halorubrum tropicale	5	1	1	1
KOX97757	A0A0M9AS61	A0A0M9AS61_9EURY	AMR74_02340	DNA-binding protein	187	Halorubrum tropicale	5	1	1	1
KOX98263	A0A0N0BSG7	A0A0N0BSG7_9EURY	AMR74_05060	DNA-binding protein	185	Halorubrum tropicale	5	1	1	1
SDF44023	A0A1G7L3J1	A0A1G7L3J1_9EURY	SAMN04488067_104202	Response regulator receiver domain-containing protein	185	Halorubrum xinjiangense	3	1	1	1
SDF60385	A0A1G7MFB9	A0A1G7MFB9_9EURY	SAMN04488067_10642	Response regulator receiver domain-containing protein	195	Halorubrum xinjiangense	3	1	1	1
SDF69036	A0A1G7N517	A0A1G7N517_9EURY	SAMN04488067_10744	Response regulator receiver domain-containing protein	187	Halorubrum xinjiangense	3	1	1	1
ELZ20663	M0CDF4	M0CDF4_9EURY	C475_20408	Signal receiver domain-containing protein	191	Halosimplex carlsbadense 2-9-1	9	1	1	1
ELZ22246	M0CG67	M0CG67_9EURY	C475_17078	HoxA-like transcriptional regulator	184	Halosimplex carlsbadense 2-9-1	9	1	1	1
ELZ22483	M0CIN4	M0CIN4_9EURY	C475_18263	Response regulator receiver protein	196	Halosimplex carlsbadense 2-9-1	9	1	1	1
ELZ24270	M0CLX0	M0CLX0_9EURY	C475_13512	Response regulator receiver protein	170	Halosimplex carlsbadense 2-9-1	9	1	1	1
ELZ23669	M0CP64	M0CP64_9EURY	C475_15398	HoxA-like transcriptional regulator	176	Halosimplex carlsbadense 2-9-1	9	1	1	1
ELZ25486	M0CQH4	M0CQH4_9EURY	C475_10659	HoxA-like transcriptional regulator	193	Halosimplex carlsbadense 2-9-1	9	1	1	1
ELZ25730	M0CR39	M0CR39_9EURY	C475_09734	Response regulator receiver protein	182	Halosimplex carlsbadense 2-9-1	9	1	1	1
ELZ24947	M0CRD2	M0CRD2_9EURY	C475_11940	Response regulator receiver protein	195	Halosimplex carlsbadense 2-9-1	9	1	1	1
ELZ27417	M0CYA5	M0CYA5_9EURY	C475_05845	Response regulator receiver protein	191	Halosimplex carlsbadense 2-9-1	9	1	1	1
AHG01250	W0JVF4	W0JVF4_9EURY	HALLA_02410	Uncharacterized protein	188	Halostagnicola larsenii XH-48	1	1	1	1
APX95825	A0A1N6XZH2	A0A1N6XZH2_9EURY	BB347_03875	DNA-binding protein (Response regulator receiver domain-containing protein)	197	Haloterrigena daqingensis	4	1	2	1
SIR07631	A0A1N6XZH2	A0A1N6XZH2_9EURY	SAMN05421809_0264	DNA-binding protein (Response regulator receiver domain-containing protein)	197	Haloterrigena daqingensis	4	1	2	1
APX95290	A0A1N6ZQ56	A0A1N6ZQ56_9EURY	BB347_00960	HoxA transcriptional regulator (Response regulator receiver domain-containing protein)	191	Haloterrigena daqingensis	4	1	2	1
SIR28816	A0A1N6ZQ56	A0A1N6ZQ56_9EURY	SAMN05421809_0872	HoxA transcriptional regulator (Response regulator receiver domain-containing protein)	191	Haloterrigena daqingensis	4	1	2	1
SET80547	A0A1G6MX09	A0A1G6MX09_9EURY	SAMN04488694_11329	Response regulator receiver domain-containing protein	194	Haloterrigena hispanica	2	1	1	1
SET66954	A0A1I0G8C3	A0A1I0G8C3_9EURY	SAMN04488694_1103	Response regulator receiver domain-containing protein	190	Haloterrigena hispanica	2	1	1	1
ELZ17594	M0C6P7	M0C6P7_9EURY	C476_14998	HoxA-like transcriptional regulator	194	Haloterrigena limicola JCM 13563	2	1	1	1
ELZ23972	M0CNK8	M0CNK8_9EURY	C476_04465	Response regulator receiver protein	190	Haloterrigena limicola JCM 13563	2	1	1	1
OAQ51311	A0A179EDK4	A0A179EDK4_9EURY	HTG_17390	Transcriptional regulator	194	Haloterrigena mahii	3	1	1	1
OAQ53631	A0A179EK89	A0A179EK89_9EURY	HTG_05070	HoxA transcriptional regulator	190	Haloterrigena mahii	3	1	1	1
OAQ53848	A0A179EL14	A0A179EL14_9EURY	HTG_06165	Uncharacterized protein	194	Haloterrigena mahii	3	1	1	1
OLZ39275	A0A1S8ARA8	A0A1S8ARA8_9EURY	A6E15_17915	Histidine kinase	194	Haloterrigena saccharevitans	4	1	1	1
OLZ40297	A0A1S8AUN5	A0A1S8AUN5_9EURY	A6E15_04550	Response regulator receiver protein	167	Haloterrigena saccharevitans	4	1	1	1
OLZ41331	A0A1S8AXR6	A0A1S8AXR6_9EURY	A6E15_10175	HoxA transcriptional regulator	190	Haloterrigena saccharevitans	4	1	1	1
OLZ42678	A0A1S8B0W6	A0A1S8B0W6_9EURY	A6E15_09180	DNA-binding protein	194	Haloterrigena saccharevitans	4	1	1	1
ELZ13182	M0BST9	M0BST9_9EURY	C477_22030	Response regulator receiver protein	190	Haloterrigena salina JCM 13891	4	1	1	1
ELZ13319	M0BUH5	M0BUH5_9EURY	C477_22725	Response regulator receiver protein	197	Haloterrigena salina JCM 13891	4	1	1	1
ELZ14507	M0BWP6	M0BWP6_9EURY	C477_20249	Response regulator receiver protein	190	Haloterrigena salina JCM 13891	4	1	1	1
ELZ17225	M0C1Z1	M0C1Z1_9EURY	C477_13380	Response regulator receiver protein	175	Haloterrigena salina JCM 13891	4	1	1	1
ELZ15000	M0BVN5	M0BVN5_9EURY	C478_05619	Response regulator receiver protein	194	Haloterrigena thermotolerans DSM 11522	3	1	1	1
ELZ14723	M0BWE1	M0BWE1_9EURY	C478_06783	Response regulator receiver protein	190	Haloterrigena thermotolerans DSM 11522	3	1	1	1
ELZ16907	M0C3K5	M0C3K5_9EURY	C478_02352	Response regulator	194	Haloterrigena thermotolerans DSM 11522	3	1	1	1
ADB60154	D2RPC0	D2RPC0_HALTV	Htur_1264	Response regulator receiver protein	190	Haloterrigena turkmenica (strain ATCC 51198 / DSM 5511 / NCIMB 13204 / VKM B-1734) (Halococcus turkmenicus)	4	1	1	1
ADB60424	D2RQU3	D2RQU3_HALTV	Htur_1538	Response regulator receiver protein	197	Haloterrigena turkmenica (strain ATCC 51198 / DSM 5511 / NCIMB 13204 / VKM B-1734) (Halococcus turkmenicus)	4	1	1	1
ADB61017	D2RTR6	D2RTR6_HALTV	Htur_2134	Response regulator receiver protein	175	Haloterrigena turkmenica (strain ATCC 51198 / DSM 5511 / NCIMB 13204 / VKM B-1734) (Halococcus turkmenicus)	4	1	1	1
ADB59811	D2RXX7	D2RXX7_HALTV	Htur_0917	Response regulator receiver protein	190	Haloterrigena turkmenica (strain ATCC 51198 / DSM 5511 / NCIMB 13204 / VKM B-1734) (Halococcus turkmenicus)	4	1	1	1
ELZ13756	M0BRX5	M0BRX5_9EURY	C479_02886	Response regulator receiver protein	196	Halovivax asiaticus JCM 14624	3	1	1	1
ELZ13867	M0BUS9	M0BUS9_9EURY	C479_03441	Response regulator receiver protein	191	Halovivax asiaticus JCM 14624	3	1	1	1
ELZ13569	M0BV97	M0BV97_9EURY	C479_01951	Response regulator receiver protein	191	Halovivax asiaticus JCM 14624	3	1	1	1
AGB15945	L0I8M6	L0I8M6_HALRX	Halru_1332	Response regulator with CheY-like receiver domain and winged-helix DNA-binding domain	191	Halovivax ruber (strain DSM 18193 / JCM 13892 / XH-70)	3	1	1	1
AGB14791	L0I9A1	L0I9A1_HALRX	Halru_0139	Response regulator with CheY-like receiver domain and winged-helix DNA-binding domain	211	Halovivax ruber (strain DSM 18193 / JCM 13892 / XH-70)	3	1	1	1
AGB15758	L0IAB0	L0IAB0_HALRX	Halru_1141	Response regulator with CheY-like receiver domain and winged-helix DNA-binding domain	191	Halovivax ruber (strain DSM 18193 / JCM 13892 / XH-70)	3	1	1	1
ELZ10478	M0BJJ7	M0BJJ7_9EURY	C480_01005	Response regulator receiver protein (Fragment)	191	Natrialba aegyptia DSM 13077	1	1	1	1
ELZ00961	M0AQG8	M0AQG8_NATA1	C481_10700	Response regulator receiver protein	219	Natrialba asiatica (strain ATCC 700177 / DSM 12278 / JCM 9576 / FERM P-10747 / NBRC 102637 / 172P1)	1	1	1	1
ELY99049	M0AKK6	M0AKK6_9EURY	C482_10846	Response regulator receiver protein	196	Natrialba chahannaoensis JCM 10990	2	1	1	1
ELZ00934	M0AU84	M0AU84_9EURY	C482_08738	Response regulator receiver protein	209	Natrialba chahannaoensis JCM 10990	2	1	1	1
ELY86529	L9ZJM7	L9ZJM7_9EURY	C483_19005	Response regulator receiver protein	192	Natrialba hulunbeirensis JCM 10989	2	1	1	1
ELY91795	L9ZZ50	L9ZZ50_9EURY	C483_09659	Response regulator receiver protein	198	Natrialba hulunbeirensis JCM 10989	2	1	1	1
ADD07086	D3STZ7	D3STZ7_NATMM	Nmag_3536	Receiver box response regulator (Response regulator receiver protein)	249	Natrialba magadii (strain ATCC 43099 / DSM 3394 / CIP 104546 / JCM 8861/ NBRC 102185 / NCIMB 2190 / MS3) (Natronobacterium magadii)	2	1	1	1	REC-HalX-low_complexity
ADD07283	D3T124	D3T124_NATMM	Nmag_3741	Receiver box response regulator (Response regulator receiver protein)	210	Natrialba magadii (strain ATCC 43099 / DSM 3394 / CIP 104546 / JCM 8861/ NBRC 102185 / NCIMB 2190 / MS3) (Natronobacterium magadii)	2	1	1	1
OIB58943	A0A1J4LYQ2	A0A1J4LYQ2_9EURY	BBD46_05400	HoxA transcriptional regulator	209	Natrialba sp. SSL1	2	1	1	1
OIB57946	A0A1J4LZQ6	A0A1J4LZQ6_9EURY	BBD46_11165	Response regulator receiver protein	201	Natrialba sp. SSL1	2	1	1	1
ELY85536	L9ZHM6	L9ZHM6_9EURY	C484_19497	Response regulator receiver protein	211	Natrialba taiwanensis DSM 12281	1	1	1	1
ELY88472	L9ZSE9	L9ZSE9_9EURY	C485_05925	Response regulator receiver protein	195	Natrinema altunense JCM 12890	2	1	1	1
ELY89780	L9ZTI3	L9ZTI3_9EURY	C485_04760	HalX domain protein	190	Natrinema altunense JCM 12890	2	1	1	1
ELY75205	L9YLW0	L9YLW0_9EURY	C486_20279	HalX domain protein	190	Natrinema gari JCM 14663	2	1	1	1
ELY76393	L9YU07	L9YU07_9EURY	C486_18199	Response regulator receiver protein	195	Natrinema gari JCM 14663	2	1	1	1
ELY72485	L9YEG8	L9YEG8_9EURY	C487_18738	Response regulator receiver protein	195	Natrinema pallidum DSM 3751	2	1	1	1
ELY74522	L9YM28	L9YM28_9EURY	C487_15229	HalX domain protein	190	Natrinema pallidum DSM 3751	2	1	1	1
AGB31661	L0JMQ5	L0JMQ5_NATP1	Natpe_1772	Response regulator (Response regulator with CheY-like receiver, AAA-type ATPase, and DNA-binding domains)	194	Natrinema pellirubrum (strain DSM 15624 / CIP 106293 / JCM 10476 / NCIMB 786 / 157)	3	1	1	1
AGB32207	L0JNN0	L0JNN0_NATP1	Natpe_2391	Response regulator receiver protein (Response regulator with CheY-like receiver, AAA-type ATPase, and DNA-binding domains)	194	Natrinema pellirubrum (strain DSM 15624 / CIP 106293 / JCM 10476 / NCIMB 786 / 157)	3	1	1	1
ELY73919	L9YIH6	L9YIH6_NATP1	C488_12231	Response regulator receiver protein	190	Natrinema pellirubrum (strain DSM 15624 / CIP 106293 / JCM 10476 / NCIMB 786 / 157)	3	1	1	1
AFO58289	I7CKK6	I7CKK6_NATSJ	NJ7G_3068	Response regulator receiver protein	195	Natrinema sp. (strain J7-2)	2	1	1	1
AFO58706	I7D0M6	I7D0M6_NATSJ	NJ7G_3487	HalX domain protein	190	Natrinema sp. (strain J7-2)	2	1	1	1
ELY63128	L9XR88	L9XR88_9EURY	C489_19971	Response regulator	194	Natrinema versiforme JCM 10478	4	1	1	1
ELY67590	L9Y0N8	L9Y0N8_9EURY	C489_10879	Response regulator receiver protein	143	Natrinema versiforme JCM 10478	4	1	1	1
ELY69267	L9Y6A3	L9Y6A3_9EURY	C489_04908	Response regulator receiver protein	195	Natrinema versiforme JCM 10478	4	1	1	1
ELY70052	L9Y8P6	L9Y8P6_9EURY	C489_03856	Response regulator receiver protein	190	Natrinema versiforme JCM 10478	4	1	1	1
SFI97812	A0A1I3MLJ8	A0A1I3MLJ8_9EURY	SAMN05443661_110194	Response regulator receiver domain-containing protein	210	Natronobacterium gregoryi	1	1	1	1
AFZ74513	L0AKT4	L0AKT4_NATGS	Natgr_3393	Response regulator receiver protein (Response regulator with CheY-like receiver, AAA-type ATPase, and DNA-binding domains)	210	Natronobacterium gregoryi (strain ATCC 43098 / DSM 3393 / CCM 3738 / CIP 104747 / JCM 8860 / NBRC 102187 / NCIMB 2189 / SP2)	1	1	1	1
ELY58451	L9XAJ5	L9XAJ5_9EURY	C491_08949	Response regulator receiver protein	193	Natronococcus amylolyticus DSM 10524	2	1	1	1
ELY57643	L9XAK9	L9XAK9_9EURY	C491_10624	Response regulator receiver protein	186	Natronococcus amylolyticus DSM 10524	2	1	1	1
ELY53730	L9WW96	L9WW96_9EURY	C492_17268	Response regulator receiver protein	190	Natronococcus jeotgali DSM 18795	1	1	1	1
AGB37125	L0JXU4	L0JXU4_9EURY	Natoc_1303	Response regulator with CheY-like receiver domain and winged-helix DNA-binding domain	186	Natronococcus occultus SP4	2	1	1	1
AGB37434	L0JZB1	L0JZB1_9EURY	Natoc_1629	Response regulator with CheY-like receiver, AAA-type ATPase, and DNA-binding domains	190	Natronococcus occultus SP4	2	1	1	1
OVE85550	A0A202EC28	A0A202EC28_9EURY	B2G88_01625	HoxA transcriptional regulator	190	Natronolimnobius baerhuensis	2	1	1	1
OVE86275	A0A202EDI0	A0A202EDI0_9EURY	B2G88_05700	DNA-binding protein	194	Natronolimnobius baerhuensis	2	1	1	1
ELY57630	L9X7D2	L9X7D2_9EURY	C493_09121	Response regulator receiver protein	178	Natronolimnobius innermongolicus JCM 12255	3	1	1	1
ELY59909	L9XDW2	L9XDW2_9EURY	C493_04753	Response regulator receiver protein	190	Natronolimnobius innermongolicus JCM 12255	3	1	1	1
ELY62024	L9XJU5	L9XJU5_9EURY	C493_01115	Response regulator receiver protein	199	Natronolimnobius innermongolicus JCM 12255	3	1	1	1
CCQ36183	M1XKM8	M1XKM8_NATM8	Nmlp_1999	Receiver box response regulator	205	Natronomonas moolapensis (strain DSM 18674 / JCM 14361 / 8.8.11)	5	1	1	1
CCQ37108	M1XS18	M1XS18_NATM8	Nmlp_2965	Receiver box response regulator	197	Natronomonas moolapensis (strain DSM 18674 / JCM 14361 / 8.8.11)	5	1	1	1
CCQ37260	M1XSF0	M1XSF0_NATM8	Nmlp_3118	Receiver box response regulator	194	Natronomonas moolapensis (strain DSM 18674 / JCM 14361 / 8.8.11)	5	1	1	1
CCQ37360	M1XSK8	M1XSK8_NATM8	Nmlp_3223	Receiver box response regulator	190	Natronomonas moolapensis (strain DSM 18674 / JCM 14361 / 8.8.11)	5	1	1	1
CAI48105	A0A1U7ET93	A0A1U7ET93_NATPD	NP_0028A	Receiver box response regulator	188	Natronomonas pharaonis (strain ATCC 35678 / DSM 2160 / CIP 103997 / NBRC 14720 / NCIMB 2260 / Gabara) (Halobacterium pharaonis)	2	1	1	1
CAI49544	A0A1U7EWR4	A0A1U7EWR4_NATPD	NP_2906A	Receiver box response regulator	202	Natronomonas pharaonis (strain ATCC 35678 / DSM 2160 / CIP 103997 / NBRC 14720 / NCIMB 2260 / Gabara) (Halobacterium pharaonis)	2	1	1	1
ELY48002	L9WF90	L9WF90_9EURY	C494_12410	Response regulator receiver protein	190	Natronorubrum bangense JCM 10635	2	1	1	1
ELY52292	L9WS81	L9WS81_9EURY	C494_01377	Response regulator receiver protein	193	Natronorubrum bangense JCM 10635	2	1	1	1
ELY43429	L9W1R1	L9W1R1_9EURY	C495_13626	Response regulator receiver protein	193	Natronorubrum sulfidifaciens JCM 14089	3	1	1	1
ELY44420	L9W4P3	L9W4P3_9EURY	C495_10974	Response regulator receiver protein	190	Natronorubrum sulfidifaciens JCM 14089	3	1	1	1
ELY46618	L9WE83	L9WE83_9EURY	C495_05908	Response regulator receiver protein	169	Natronorubrum sulfidifaciens JCM 14089	3	1	1	1
SIR86894	A0A1N7EFT1	A0A1N7EFT1_9EURY	SAMN05421752_10455	HalX domain-containing protein	193	Natronorubrum thiooxidans	4	1	1	1
SIR96905	A0A1N7F9K2	A0A1N7F9K2_9EURY	SAMN05421752_106101	Response regulator receiver domain-containing protein	190	Natronorubrum thiooxidans	4	1	1	1
SIS09336	A0A1N7GA05	A0A1N7GA05_9EURY	SAMN05421752_110155	HalX domain-containing protein	189	Natronorubrum thiooxidans	4	1	1	1
ELY38588	L9VQS2	L9VQS2_9EURY	C496_18237	Response regulator receiver protein	197	Natronorubrum tibetense GA33	3	1	1	1
ELY43055	L9W0T2	L9W0T2_9EURY	C496_06962	Response regulator receiver protein	194	Natronorubrum tibetense GA33	3	1	1	1
ELY45745	L9W899	L9W899_9EURY	C496_02347	Response regulator receiver protein	179	Natronorubrum tibetense GA33	3	1	1	1
AGN01260	R4VVN5	R4VVN5_9EURY	L593_06565	Response regulator with CheY-like receiver, AAA-type ATPase, and DNA-binding domains	196	Salinarchaeum sp. Harcht-Bsk1	5	1	1	1
AGN02921	R4W2J8	R4W2J8_9EURY	L593_14935	HalX domain protein	193	Salinarchaeum sp. Harcht-Bsk1	5	1	1	1
AGN00857	R4W418	R4W418_9EURY	L593_04530	Response regulator receiver protein	198	Salinarchaeum sp. Harcht-Bsk1	5	1	1	1
AGN02248	R4W910	R4W910_9EURY	L593_11525	Response regulator with CheY-like receiver, AAA-type ATPase, and DNA-binding domains	189	Salinarchaeum sp. Harcht-Bsk1	5	1	1	1
ESS07658	V4XZC4	V4XZC4_9ARCH	A07HB70_00199	HoxA-like transcriptional regulator	194	uncultured archaeon A07HB70	4	1	1	1
ESS06050	V4ZTE7	V4ZTE7_9ARCH	A07HB70_01597	HoxA-like transcriptional regulator	189	uncultured archaeon A07HB70	4	1	1	1
ESS06860	V4ZVD8	V4ZVD8_9ARCH	A07HB70_00828	Response regulator containing CheY-like receiver, AAA-type ATPase, and DNA-binding domain protein	200	uncultured archaeon A07HB70	4	1	1	1
ESS07737	V4Y9J5	V4Y9J5_9ARCH	A07HN63_02466	Response regulator containing CheY-like receiver, AAA-type ATPase, and DNA-binding domain protein	187	uncultured archaeon A07HN63	10	1	1	1
ESS08097	V4YAE5	V4YAE5_9ARCH	A07HN63_02116	Response regulator containing CheY-like receiver, AAA-type ATPase, and DNA-binding domain protein	205	uncultured archaeon A07HN63	10	1	1	1
ESS09856	V4YAG3	V4YAG3_9ARCH	A07HN63_00290	Response regulator containing CheY-like receiver, AAA-type ATPase, and DNA-binding domain protein	187	uncultured archaeon A07HN63	10	1	1	1
ESS08232	V4YAX1	V4YAX1_9ARCH	A07HN63_02254	Response regulator containing CheY-like receiver, AAA-type ATPase, and DNA-binding domain protein	193	uncultured archaeon A07HN63	10	1	1	1
ESS08392	V4YBA1	V4YBA1_9ARCH	A07HN63_01895	Response regulator containing CheY-like receiver, AAA-type ATPase, and DNA-binding domain protein	198	uncultured archaeon A07HN63	10	1	1	1
ESS09035	V5A0Z8	V5A0Z8_9ARCH	A07HN63_01245	HoxA-like transcriptional regulator	197	uncultured archaeon A07HN63	10	1	1	1
ESS09155	V5A1A8	V5A1A8_9ARCH	A07HN63_01368	Response regulator containing CheY-like receiver, AAA-type ATPase, and DNA-binding domain protein	185	uncultured archaeon A07HN63	10	1	1	1
ESS09925	V5A393	V5A393_9ARCH	A07HN63_00361	Response regulator containing CheY-like receiver, AAA-type ATPase, and DNA-binding domain protein	214	uncultured archaeon A07HN63	10	1	1	1
ESS03344	V4X6R2	V4X6R2_9ARCH	A07HR67_01740	Response regulator containing CheY-like receiver, AAA-type ATPase, and DNA-binding domain protein	194	uncultured archaeon A07HR67	6	1	1	1
ESS02337	V4XUW5	V4XUW5_9ARCH	A07HR67_02668	Response regulator containing CheY-like receiver, AAA-type ATPase, and DNA-binding domain protein	193	uncultured archaeon A07HR67	6	1	1	1
ESS03317	V4XXN0	V4XXN0_9ARCH	A07HR67_01712	HoxA-like transcriptional regulator	168	uncultured archaeon A07HR67	6	1	1	1
ESS03797	V4XYW3	V4XYW3_9ARCH	A07HR67_01445	HoxA-like transcriptional regulator	191	uncultured archaeon A07HR67	6	1	1	1
ESS02780	V4ZKC4	V4ZKC4_9ARCH	A07HR67_02285	HoxA-like transcriptional regulator	187	uncultured archaeon A07HR67	6	1	1	1
SFR30859				PAS domain S-box-containing protein	902	Halorubrum sodomense	5	1	0	0	REC-HalX-PAS-GAF-GAF-BAT-HTH
SDY14298				PAS domain S-box-containing protein	791	Halobellus clavatus	6	1	0	0	REC-HalX-PAS-GAF-GAF-???
SDY19842				HalX domain-containing protein	627	Halobellus clavatus	6	1	0	0	REC-HalX-GAF-BAT-HTH
SFG12676				GAF domain-containing protein	604	Halopelagius inordinatus	2	1	0	0	REC-HalX-GAF-BAT-HTH
SFR42658				GAF domain-containing protein	602	Halogeometricum limi	2	1	0	0	REC-HalX-GAF-BAT-HTH
SFR46655				HalX domain-containing protein	602	Halogeometricum rufum	4	1	0	0	REC-HalX-GAF-BAT-HTH
SDQ45590				Predicted DNA binding protein, contains HTH domain	591	Halopelagius longus	2	1	0	0	REC-HalX-GAF-BAT-HTH
SDY49550				transcriptional regulator, HxlR family	296	Halobellus clavatus	6	1	0	0	HxlR-REC-HalX
SFL54264				transcriptional regulator, HxlR family	279	Halogranum rubrum	2	1	0	0	HxlR-REC-HalX
ARS91376				hypothetical protein B1756_17720	278	Natrialbaceae archaeon JW/NM-HA 15	2	1	0	0	HxlR-REC-HalX
SDM83079				Response regulator receiver domain-containing protein	210	Haloarchaeobius iranensis	5	1	0	0	REC-HalX
SDM35644				Response regulator receiver domain-containing protein	195	Haloarchaeobius iranensis	5	1	0	0	REC-HalX
SDN01982				HalX domain-containing protein	195	Haloarchaeobius iranensis	5	1	0	0	REC-HalX
SDN11217				HalX domain-containing protein	194	Haloarchaeobius iranensis	5	1	0	0
SDM82495				Response regulator receiver domain-containing protein	190	Haloarchaeobius iranensis	5	1	0	0
SEV94434				HalX domain-containing protein	204	Halobacterium jilantaiense	6	1	0	0
SEW21730				HalX domain-containing protein	198	Halobacterium jilantaiense	6	1	0	0
SEW34837				Response regulator receiver domain-containing protein	198	Halobacterium jilantaiense	6	1	0	0
SEV97663				Response regulator receiver domain-containing protein	195	Halobacterium jilantaiense	6	1	0	0
SEV87698				Response regulator receiver domain-containing protein	194	Halobacterium jilantaiense	6	1	0	0
SEV93223				HalX domain-containing protein	192	Halobacterium jilantaiense	6	1	0	0
SDY28034				Response regulator receiver domain-containing protein	203	Halobellus clavatus	6	1	0	0
SDY28581				Response regulator receiver domain-containing protein	199	Halobellus clavatus	6	1	0	0
SDY27652				HalX domain-containing protein	193	Halobellus clavatus	6	1	0	0
SFC11336				Response regulator receiver domain-containing protein	198	Halobiforma haloterrestris	1	1	0	0
SFR43414				Response regulator receiver domain-containing protein	200	Halogeometricum limi	2	1	0	0
SFR45751				Response regulator receiver domain-containing protein	199	Halogeometricum rufum	4	1	0	0
SFR39382				HalX domain-containing protein	189	Halogeometricum rufum	4	1	0	0
SFR53074				HalX domain-containing protein	186	Halogeometricum rufum	4	1	0	0
SDM06403				HalX domain-containing protein	200	Halogranum gelatinilyticum	3	1	0	0
SDN28235				Response regulator receiver domain-containing protein	198	Halogranum gelatinilyticum	3	1	0	0
SDM17993				Response regulator receiver domain-containing protein	189	Halogranum gelatinilyticum	3	1	0	0
SFL12103				Response regulator receiver domain-containing protein	194	Halogranum rubrum	2	1	0	0
SEJ29957				Response regulator receiver domain-containing protein	217	Halohasta litchfieldiae	4	1	0	0
SEJ04980				HalX domain-containing protein	198	Halohasta litchfieldiae	4	1	0	0
SEI48507				Response regulator receiver domain-containing protein	196	Halohasta litchfieldiae	4	1	0	0
SEJ01082				HalX domain-containing protein	189	Halohasta litchfieldiae	4	1	0	0
SFS02301				HalX domain-containing protein	211	Halomicrobium zhouii	6	1	0	0
SFR91943				DNA-binding response regulator, OmpR family, contains REC and winged-helix (wHTH) domain	198	Halomicrobium zhouii	6	1	0	0
SFS07824				Response regulator receiver domain-containing protein	194	Halomicrobium zhouii	6	1	0	0
SFR99838				HalX domain-containing protein	192	Halomicrobium zhouii	6	1	0	0
SFR92728				Response regulator receiver domain-containing protein	190	Halomicrobium zhouii	6	1	0	0
SFS07065				HalX domain-containing protein	186	Halomicrobium zhouii	6	1	0	0
SFG09306				Response regulator receiver domain-containing protein	199	Halopelagius inordinatus	2	1	0	0
SDQ48606				Response regulator receiver domain-containing protein	198	Halopelagius longus	2	1	0	0
SEH54925				Response regulator receiver domain-containing protein	208	Halopenitus malekzadehii	1	1	0	0
SDY92042				DNA-binding response regulator, OmpR family, contains REC and winged-helix (wHTH) domain	213	Halopenitus persicus	3	1	0	0
SDY42542				Response regulator receiver domain-containing protein	203	Halopenitus persicus	3	1	0	0
SDY64737				Response regulator receiver domain-containing protein	202	Halopenitus persicus	3	1	0	0
SDZ76429				HalX domain-containing protein	217	Haloplanus vescus	5	1	0	0
SEA18145				HalX domain-containing protein	212	Haloplanus vescus	5	1	0	0
SDZ83669				Response regulator receiver domain-containing protein	200	Haloplanus vescus	5	1	0	0
SDZ75483				HalX domain-containing protein	195	Haloplanus vescus	5	1	0	0
SDZ87814				HalX domain-containing protein	191	Haloplanus vescus	5	1	0	0
SEN84143				HalX domain-containing protein	211	Halorientalis persicus	7	1	0	0
SEO43826				Response regulator receiver domain-containing protein	210	Halorientalis persicus	7	1	0	0
SEO43784				Response regulator receiver domain-containing protein	197	Halorientalis persicus	7	1	0	0
SEN03559				HalX domain-containing protein	195	Halorientalis persicus	7	1	0	0
SEP01256				Response regulator receiver domain-containing protein	194	Halorientalis persicus	7	1	0	0
SEN11526				HalX domain-containing protein	192	Halorientalis persicus	7	1	0	0
SEO61911				HalX domain-containing protein	191	Halorientalis persicus	7	1	0	0
SDF64919				HalX domain-containing protein	211	Halorientalis regularis	7	1	0	0
SDF02410				Response regulator receiver domain-containing protein	210	Halorientalis regularis	7	1	0	0
SDF02382				HalX domain-containing protein	196	Halorientalis regularis	7	1	0	0
SDF08719				HalX domain-containing protein	195	Halorientalis regularis	7	1	0	0
SDE73085				Response regulator receiver domain-containing protein	194	Halorientalis regularis	7	1	0	0
SDE81864				HalX domain-containing protein	191	Halorientalis regularis	7	1	0	0
SDF04008				HalX domain-containing protein	191	Halorientalis regularis	7	1	0	0
SFR30858				HalX domain-containing protein	197	Halorubrum sodomense	5	1	0	0
SFR44886				Response regulator receiver domain-containing protein	195	Halorubrum sodomense	5	1	0	0
SFR30481				Response regulator receiver domain-containing protein	187	Halorubrum sodomense	5	1	0	0
SFR31013				HalX domain-containing protein	185	Halorubrum sodomense	5	1	0	0
SFS92286				Response regulator receiver domain-containing protein	194	Halostagnicola kamekurae	2	1	0	0
SFS98258				DNA-binding response regulator, OmpR family, contains REC and winged-helix (wHTH) domain	189	Halostagnicola kamekurae	2	1	0	0
SDJ56500				Response regulator receiver domain-containing protein	198	Halovenus aranensis	10	1	0	0
SDJ24905				HalX domain-containing protein	192	Halovenus aranensis	10	1	0	0
SDJ36028				HalX domain-containing protein	192	Halovenus aranensis	10	1	0	0
SDJ48561				Response regulator receiver domain-containing protein	191	Halovenus aranensis	10	1	0	0
SDJ21006				HalX domain-containing protein	190	Halovenus aranensis	10	1	0	0
SDJ66713				Response regulator receiver domain-containing protein	188	Halovenus aranensis	10	1	0	0
SDJ47941				Response regulator receiver domain-containing protein	187	Halovenus aranensis	10	1	0	0
SDJ44990				HalX domain-containing protein	186	Halovenus aranensis	10	1	0	0
SDJ63739				HalX domain-containing protein	185	Halovenus aranensis	10	1	0	0
SDJ51268				HalX domain-containing protein	181	Halovenus aranensis	10	1	0	0
ARS91474				DNA-binding protein	201	Natrialbaceae archaeon JW/NM-HA 15	2	1	0	0
SEQ24941				DNA-binding response regulator, OmpR family, contains REC and winged-helix (wHTH) domain	197	Natrinema salaciae	4	1	0	0
SEQ27461				DNA-binding response regulator, OmpR family, contains REC and winged-helix (wHTH) domain	195	Natrinema salaciae	4	1	0	0
SEQ41616				Response regulator receiver domain-containing protein	190	Natrinema salaciae	4	1	0	0
SER82954				Response regulator receiver domain-containing protein	174	Natrinema salaciae	4	1	0	0
SEH11265				DNA-binding response regulator, OmpR family, contains REC and winged-helix (wHTH) domain	197	Natronorubrum sediminis	2	1	0	0
SEH12601				Response regulator receiver domain-containing protein	191	Natronorubrum sediminis	2	1	0	0
SDK25146				Response regulator receiver domain-containing protein	197	Natronorubrum texcoconense	3	1	0	0
SDJ94875				Response regulator receiver domain-containing protein	194	Natronorubrum texcoconense	3	1	0	0
SDK66838				HalX domain-containing protein	170	Natronorubrum texcoconense	3	1	0	0

## Sheet: B - HalOD1
GenBank CDS	UniProt AC	UniProt ID	Locus	Protein name	Length	CDS count	UniProt count	Locus count	Domain organization
AAG20991	Q9HHI9	Q9HHI9_HALSA	VNG_6372H	Vng6372h (plasmid pNRC200)	86	1	1	1	HalOD1
CAP15224	B0R9E0	B0R9E0_HALS3	OE_6052R	Uncharacterized protein OE_6052R (plasmid PHS2)	86	1	1	1	HalOD1
AGB32008	L0JME6	L0JME6_NATP1	Natpe_2183	PAS domain S-box	1099	1	1	1	HalOD1-PAS-PAS-GAF-GAF-BAT-HTH
AHG02028	W0JYD9	W0JYD9_9EURY	HALLA_01630	Uncharacterized protein	426	1	1	1	HalOD1-HalOD1-iKaiC
APX96432	A0A1N7E963	A0A1N7E963_9EURY	BB347_07270 SAMN05421809_2543	Uncharacterized protein	423	1	1	1	HalOD1-HalOD1-iKaiC
ELY54374	L9WY30	L9WY30_9EURY	C491_19454	Uncharacterized protein	407	1	1	1	HalOD1-HalOD1-iKaiC
AGB39220	L0K3U1	L0K3U1_9EURY	Natoc_3493	Uncharacterized protein	407	1	1	1	HalOD1-HalOD1-iKaiC
ELY66086	L9XXD9	L9XXD9_9EURY	C492_01848	Uncharacterized protein	405	1	1	1	HalOD1-HalOD1-iKaiC
ODR79501	A0A1D2Q9F4	A0A1D2Q9F4_9EURY	BG842_12315	Uncharacterized protein	403	1	1	1	iKaiC-HalOD1
EFW93158	E7QQ94	E7QQ94_9EURY	ZOD2009_04822	Uncharacterized protein	402	1	1	1	iKaiC-HalOD1
KZN23519	A0A166RXY8	A0A166RXY8_9EURY	A4G99_11465	Uncharacterized protein	401	1	1	1	iKaiC-wHTH-HalOD1
SIR20211	A0A1N6Z0F7	A0A1N6Z0F7_9EURY	SAMN05421858_1809	Uncharacterized protein	398	1	1	1	iKaiC-HalOD1
ELY38470	L9VMN9	L9VMN9_9EURY	C496_17647	Uncharacterized protein	390	1	1	1	CBS?-HalOD1-iKaiC
SHK46515	A0A1M6SPA4	A0A1M6SPA4_9EURY	SAMN05444342_1348	Uncharacterized protein	382	1	1	1	iKaiC-HalOD1
ODR79959	A0A1D2QAP4	A0A1D2QAP4_9EURY	BG842_04520	Uncharacterized protein	316	1	1	1	HalOD1-iKaiC
EFW92476	E7QSR7	E7QSR7_9EURY	ZOD2009_09213	Uncharacterized protein	316	1	1	1	HalOD1-iKaiC
SIR04562	A0A1N6XQG9	A0A1N6XQG9_9EURY	SAMN05421858_1231	Uncharacterized protein	316	1	1	1	HalOD1-iKaiC
SHK07263	A0A1M6PH57	A0A1M6PH57_9EURY	SAMN05444342_0480	Uncharacterized protein	313	1	1	1	HalOD1-iKaiC
KZN25492	A0A166TDK8	A0A166TDK8_9EURY	A4G99_03120	Uncharacterized protein	307	1	1	1	HalOD1-iKaiC
SHK61381	A0A1M6TWT3	A0A1M6TWT3_9EURY	SAMN05444342_1855	Uncharacterized protein	307	1	1	1	HalOD1-iKaiC
SIR33208	A0A1N7A2C1	A0A1N7A2C1_9EURY	SAMN05421858_2287	Uncharacterized protein	307	1	1	1	HalOD1-iKaiC
ODR81961	A0A1D2QGG8	A0A1D2QGG8_9EURY	BG842_10785	Uncharacterized protein	296	1	1	1	HalOD1-iKaiC
EFW94114	E7QPF3	E7QPF3_9EURY	ZOD2009_03185	Uncharacterized protein	296	1	1	1	HalOD1-iKaiC
AEN07685	G2MPB1	G2MPB1_9ARCH	Halar_0434	Uncharacterized protein	287	1	1	1	HalOD1-iKaiC
ACM58676	B9LVG3	B9LVG3_HALLT	Hlac_3138	Uncharacterized protein	287	1	1	1	HalOD1-iKaiC
ADB63658	D2S2R1	D2S2R1_HALTV	Htur_4921	Uncharacterized protein	278	1	1	1	HalOD1-iKaiC
ELY50966	L9WP30	L9WP30_9EURY	C493_18311	Uncharacterized protein	277	1	1	1	HalOD1-iKaiC
ELZ96896	M0IJB2	M0IJB2_9EURY	C440_03943	HTR-like protein	255	1	1	1	REC-HalOD1
ELZ33357	M0DF43	M0DF43_9EURY	C474_04735	Response regulator with chey-like receiver, aaa-type ATPase, and DNA-binding domains	253	1	1	1	REC-HalOD1
ADQ66319	E4NNG5	E4NNG5_HALBP	Hbor_07210 C499_08977	Response regulator with CheY-like receiver, AAA-type ATPase, and DNA-binding domains	253	1	1	1	REC-HalOD1
AFK20003	I3R6Z3	I3R6Z3_HALMT	HFX_2316 BM92_12360	Chemotaxis protein CheY	252	1	1	1	REC-HalOD1
ELZ78053	M0H2Q3	M0H2Q3_9EURY	C455_10228	HTR-like protein	250	1	1	1	REC-HalOD1
ELZ82681	M0HDR9	M0HDR9_9EURY	C453_16388	HTR-like protein	250	1	1	1	REC-HalOD1
AHG04822	W0K5K3	W0K5K3_9EURY	HALDL1_15395	Chemotaxis protein CheY	250	1	1	1	REC-HalOD1
SEL55489	A0A1H7R5T0	A0A1H7R5T0_9EURY	SAMN04488691_105283	Response regulator receiver domain-containing protein	250	1	1	1	REC-HalOD1
ELZ67766	M0G636	M0G636_9EURY	C458_10410	HTR-like protein	248	1	1	1	REC-HalOD1
ELZ67327	M0G717	M0G717_9EURY	C459_02500	HTR-like protein	248	1	1	1	REC-HalOD1
ELZ55807	M0F980	M0F980_9EURY	C460_15095	HTR-like protein	248	1	1	1	REC-HalOD1
ELY33101	L9V808	L9V808_HALVD	C498_06830	HTR-like protein	248	1	1	1	REC-HalOD1
KTG14749	A0A0W1RMF5	A0A0W1RMF5_9EURY	AUR65_09730	Uncharacterized protein	248	1	1	1	REC-HalOD1
ADE02288	D4GWD4	D4GWD4_HALVD	HVO_2306	Receiver box response regulator	248	1	1	1	REC-HalOD1
ELK52620	L5NQF0	L5NQF0_9EURY	D320_13584	HTR-like protein	248	1	1	1	REC-HalOD1
ELZ80214	M0HAR8	M0HAR8_HALGM	C454_11001	HTR-like protein	248	1	1	1	REC-HalOD1
CQR53913	A0A0D6JXR8	A0A0D6JXR8_9EURY	BN996_03863	Chemotaxis regulatory protein	248	1	1	1	REC-HalOD1
ELZ75606	M0GTQ8	M0GTQ8_HALL2	C456_05623	HTR-like protein	248	1	1	1	REC-HalOD1
ELZ66282	M0G3Z5	M0G3Z5_HALPT	C457_14820	HTR-like protein	248	1	1	1	REC-HalOD1
ELZ86999	M0HV65	M0HV65_9EURY	C452_15399	HTR-like protein	248	1	1	1	REC-HalOD1
EMA04059	M0J7V2	M0J7V2_9EURY	C438_12143	HTR-like protein	248	1	1	1	REC-HalOD1
ELZ90095	M0HZV6	M0HZV6_9EURY	C441_14344	HTR-like protein	248	1	1	1	REC-HalOD1
EJN59409	J3JFN5	J3JFN5_9EURY	HSB1_28300	Uncharacterized protein	247	1	1	1	REC-HalOD1
SEO29509	A0A1H8NJ42	A0A1H8NJ42_9EURY	SAMN04487948_101585	Response regulator receiver domain-containing protein	245	1	1	1	REC-HalOD1
SEF68013	A0A1H5TYZ7	A0A1H5TYZ7_9EURY	SAMN04488133_0427	Uncharacterized protein	240	1	1	1	4TM-HalOD1
ELZ99550	M0IS72	M0IS72_HALMT	C439_13389	HTR-like protein	237	1	1	1	REC-HalOD1
ADD04172	D3SYR1	D3SYR1_NATMM	Nmag_0585	PAS fold-3 domain-containing protein	236	1	1	1	HalOD1-PAS
ELY94650	M0A7B7	M0A7B7_9EURY	C483_02925	PAS fold-3 domain-containing protein	236	1	1	1	HalOD1-PAS
ELZ01084	M0AUP2	M0AUP2_9EURY	C482_07786	PAS fold-3 domain-containing protein	236	1	1	1	HalOD1-PAS
OIB56673	A0A1J4LUL1	A0A1J4LUL1_9EURY	BBD46_16955	Diguanylate cyclase	236	1	1	1	HalOD1-PAS
KTG29049	A0A0W1SRX3	A0A0W1SRX3_9EURY	AUR66_11370	Uncharacterized protein	233	1	1	1	REC-HalOD1
ADB63525	D2S2C8	D2S2C8_HALTV	Htur_4753	Uncharacterized protein	232	1	1	1	HalOD1-HalOD1
KTG09391	A0A0W1R7Y4	A0A0W1R7Y4_9EURY	AUR64_16570	Uncharacterized protein	215	1	1	1	REC-HalOD1
ELY50656	L9WN62	L9WN62_9EURY	C494_04735	Uncharacterized protein	210	1	1	1	???-HalOD1
AHF98850	W0JJE7	W0JJE7_9EURY	HALLA_08215	Uncharacterized protein	201	1	1	1	HalOD1-???
ADJ14773	D8JAQ1	D8JAQ1_HALJB	HacjB3_06930	Uncharacterized protein	199	1	1	1	HalOD1-???
KYH26573	A0A151AG29	A0A151AG29_9EURY	HAPAU_16720	Uncharacterized protein	198	1	1	1	HalOD1-???
EMA63556	M0P0I4	M0P0I4_9EURY	C468_09730	Uncharacterized protein	186	1	1	1	HalOD1-???
ELY37914	L9VL80	L9VL80_9EURY	C496_18968	Uncharacterized protein	185	1	1	1	70aa-HalOD1
AGM10749	R4T552	R4T552_9VIRU	1 HRTV8_1	Uncharacterized protein	183	1	1	1	HalOD1-???
ELY95736	M0ABG1	M0ABG1_9EURY	C483_00615	Uncharacterized protein	181	1	1	1	HalOD1-???
ELZ06456	M0B6C4	M0B6C4_9EURY	C482_01520	Uncharacterized protein	180	1	1	1	HalOD1
OIB56551	A0A1J4LRS3	A0A1J4LRS3_9EURY	BBD46_17360	Uncharacterized protein	179	1	1	1	HalOD1 fragment
OIB58892	A0A1J4LYJ1	A0A1J4LYJ1_9EURY	BBD46_06725	Uncharacterized protein	171	1	1	1	HalOD1 fragment
ELY46599	L9WAW5	L9WAW5_9EURY	C495_05813	Uncharacterized protein	171	1	1	1	HalOD1
SIS13731	A0A1N7GM89	A0A1N7GM89_9EURY	SAMN05421752_11387	Uncharacterized protein	168	1	1	1
AFO57487	I7BM08	I7BM08_NATSJ	NJ7G_2249	Uncharacterized protein	164	1	1	1
AGM10978	R4TLH1	R4TLH1_9VIRU	HRTV5_1	Uncharacterized protein	160	1	1	1	HalOD1-???
ELY97225	M0AEP7	M0AEP7_9EURY	C482_13890	Uncharacterized protein	159	1	1	1
AAL55028	Q8V6J5	Q8V6J5_9VIRU		Uncharacterized protein	156	1	1	0	HalOD1-???
AAO61400	Q7TDE1	Q7TDE1_9VIRU		Uncharacterized protein	156	1	1	0	HalOD1-???
OIB55617	A0A1J4LRR3	A0A1J4LRR3_9EURY	BBD46_04770	Uncharacterized protein	153	1	1	1
ELY90141	L9ZVP2	L9ZVP2_9EURY	C483_11543	Uncharacterized protein	153	1	1	1
AGB38622	L0JZY6	L0JZY6_9EURY	Natoc_2864	Uncharacterized protein	151	1	1	1
ESP88677	V4IZU5	V4IZU5_9EURY	K933_07498	Uncharacterized protein	144	1	1	1	HalOD1
ESP88796	V4GUK8	V4GUK8_9EURY	K933_07366	Uncharacterized protein	115	1	1	1	HalOD1
ESP90134	V4HQD8	V4HQD8_9EURY	K933_01197	Uncharacterized protein	110	1	1	1	HalOD1
ESP88448	V4HEE6	V4HEE6_9EURY	K933_08312	Uncharacterized protein	102	1	1	1	HalOD1
ESP86887	V4IUM2	V4IUM2_9EURY	K933_16537	Uncharacterized protein	96	1	1	1	HalOD1
ESP88260	V4HC28	V4HC28_9EURY	K933_09866	Uncharacterized protein	93	1	1	1	HalOD1
ESP87850	V4HAZ1	V4HAZ1_9EURY	K933_12021	Uncharacterized protein	91	1	1	1	HalOD1
SIR72896	A0A1N7DAI2	A0A1N7DAI2_9EURY	SAMN05421858_3470	Uncharacterized protein	127	1	1	1	HalOD1
SIR63492	A0A1N7CIS3	A0A1N7CIS3_9EURY	SAMN05421858_3032	Uncharacterized protein	122	1	1	1	HalOD1
SIR86837	A0A1N7EFH3	A0A1N7EFH3_9EURY	SAMN05421858_4187	Uncharacterized protein	121	1	1	1	HalOD1
SIR86879	A0A1N7EFT4	A0A1N7EFT4_9EURY	SAMN05421858_4191	Uncharacterized protein	120	1	1	1	HalOD1
SIR92361	A0A1N7EWB4	A0A1N7EWB4_9EURY	SAMN05421858_4563	Uncharacterized protein	120	1	1	1	HalOD1
SIR63511	A0A1N7CIR4	A0A1N7CIR4_9EURY	SAMN05421858_3033	Uncharacterized protein	119	1	1	1	HalOD1
SIR18451	A0A1N6YVP7	A0A1N6YVP7_9EURY	SAMN05421858_1731	Uncharacterized protein	118	1	1	1	HalOD1
SIR92610	A0A1N7EX26	A0A1N7EX26_9EURY	SAMN05421858_4591	Uncharacterized protein	118	1	1	1	HalOD1
SIR92934	A0A1N7EXZ8	A0A1N7EXZ8_9EURY	SAMN05421858_4617	Uncharacterized protein	117	1	1	1	HalOD1
SIR97588	A0A1N7FB21	A0A1N7FB21_9EURY	SAMN05421858_4902	Uncharacterized protein	116	1	1	1	HalOD1
SIR04147	A0A1N6XPE4	A0A1N6XPE4_9EURY	SAMN05421858_1215	Uncharacterized protein	115	1	1	1	HalOD1
SIR22721	A0A1N6Z7G9	A0A1N6Z7G9_9EURY	SAMN05421858_1904	Uncharacterized protein	114	1	1	1	HalOD1
SIR64887	A0A1N7CN32	A0A1N7CN32_9EURY	SAMN05421858_3112	Uncharacterized protein	111	1	1	1	HalOD1
SIR92945	A0A1N7EYF5	A0A1N7EYF5_9EURY	SAMN05421858_4618	Uncharacterized protein	111	1	1	1	HalOD1
SIR96956	A0A1N7F9K5	A0A1N7F9K5_9EURY	SAMN05421858_4845	Uncharacterized protein	111	1	1	1	HalOD1
SIQ80428	A0A1N6VRN7	A0A1N6VRN7_9EURY	SAMN05421858_0455	Uncharacterized protein	110	1	1	1	HalOD1
SIR18373	A0A1N6YUS4	A0A1N6YUS4_9EURY	SAMN05421858_1728	Uncharacterized protein	110	1	1	1	HalOD1
SIR20512	A0A1N6Z0V2	A0A1N6Z0V2_9EURY	SAMN05421858_1819	Uncharacterized protein	110	1	1	1	HalOD1
SIR89548	A0A1N7EN73	A0A1N7EN73_9EURY	SAMN05421858_4427	Uncharacterized protein	110	1	1	1	HalOD1
SIR80869	A0A1N7DYD9	A0A1N7DYD9_9EURY	SAMN05421858_3856	Uncharacterized protein	108	1	1	1	HalOD1
SIQ78830	A0A1N6VLV5	A0A1N6VLV5_9EURY	SAMN05421858_0408	Uncharacterized protein	105	1	1	1	HalOD1
SIR63241	A0A1N7CHZ9	A0A1N7CHZ9_9EURY	SAMN05421858_3019	Uncharacterized protein	105	1	1	1	HalOD1
SIR04171	A0A1N6XPP0	A0A1N6XPP0_9EURY	SAMN05421858_1216	Uncharacterized protein	103	1	1	1	HalOD1
SIR83521	A0A1N7E619	A0A1N7E619_9EURY	SAMN05421858_4053	Uncharacterized protein	103	1	1	1	HalOD1
SIR89507	A0A1N7EN55	A0A1N7EN55_9EURY	SAMN05421858_4424	Uncharacterized protein	102	1	1	1	HalOD1
SIQ75707	A0A1N6VD64	A0A1N6VD64_9EURY	SAMN05421858_0307	Uncharacterized protein	101	1	1	1	HalOD1
SIR15856	A0A1N6YMS8	A0A1N6YMS8_9EURY	SAMN05421858_1641	Uncharacterized protein	101	1	1	1	HalOD1
SIR16580	A0A1N6YPR1	A0A1N6YPR1_9EURY	SAMN05421858_1666	Uncharacterized protein	101	1	1	1	HalOD1
SIR92423	A0A1N7EWF9	A0A1N7EWF9_9EURY	SAMN05421858_4570	Uncharacterized protein	99	1	1	1	HalOD1
SIR98547	A0A1N7FE02	A0A1N7FE02_9EURY	SAMN05421858_4988	Uncharacterized protein	99	1	1	1	HalOD1
SIR96379	A0A1N7F7S5	A0A1N7F7S5_9EURY	SAMN05421858_4790	Uncharacterized protein	96	1	1	1	HalOD1
SIR01925	A0A1N6XHV0	A0A1N6XHV0_9EURY	SAMN05421858_1141	Uncharacterized protein	95	1	1	1	HalOD1
SIQ81720	A0A1N6VV66	A0A1N6VV66_9EURY	SAMN05421858_0499	Uncharacterized protein	94	1	1	1	HalOD1
SIR63192	A0A1N7CHY8	A0A1N7CHY8_9EURY	SAMN05421858_3016	Uncharacterized protein	94	1	1	1	HalOD1
SIR86934	A0A1N7EFW6	A0A1N7EFW6_9EURY	SAMN05421858_4196	Uncharacterized protein	92	1	1	1	HalOD1
SIR67061	A0A1N7CU10	A0A1N7CU10_9EURY	SAMN05421858_3253	Uncharacterized protein	91	1	1	1	HalOD1
SIR92494	A0A1N7EWP2	A0A1N7EWP2_9EURY	SAMN05421858_4576	Uncharacterized protein	91	1	1	1	HalOD1
SIR25851	A0A1N6ZGG3	A0A1N6ZGG3_9EURY	SAMN05421858_2019	Uncharacterized protein	88	1	1	1	HalOD1
SIR73695	A0A1N7DD73	A0A1N7DD73_9EURY	SAMN05421858_3522	Uncharacterized protein	87	1	1	1	HalOD1
SIR83093	A0A1N7E4T0	A0A1N7E4T0_9EURY	SAMN05421858_4019	Uncharacterized protein	87	1	1	1	HalOD1
SIR98930	A0A1N7FF73	A0A1N7FF73_9EURY	SAMN05421858_5027	Uncharacterized protein	87	1	1	1	HalOD1
SIR11120	A0A1N6Y973	A0A1N6Y973_9EURY	SAMN05421858_1464	Uncharacterized protein	85	1	1	1	HalOD1
SIR92329	A0A1N7EW94	A0A1N7EW94_9EURY	SAMN05421858_4560	Uncharacterized protein	84	1	1	1	HalOD1
SIR98300	A0A1N7FDC7	A0A1N7FDC7_9EURY	SAMN05421858_4967	Uncharacterized protein	84	1	1	1	HalOD1
SIR83033	A0A1N7E4M8	A0A1N7E4M8_9EURY	SAMN05421858_4014	Uncharacterized protein	82	1	1	1	HalOD1
SIR94701	A0A1N7F310	A0A1N7F310_9EURY	SAMN05421858_4757	Uncharacterized protein	78	1	1	1	HalOD1
SIR92972	A0A1N7EY63	A0A1N7EY63_9EURY	SAMN05421858_4620	Uncharacterized protein	76	1	1	1	HalOD1
SIR92623	A0A1N7EWZ9	A0A1N7EWZ9_9EURY	SAMN05421858_4592	Uncharacterized protein	67	1	1	1	HalOD1
SIR72767	A0A1N7DAI9	A0A1N7DAI9_9EURY	SAMN05421858_3462	hypothetical protein SAMN05421858_3462	146	1	1	1	HalOD1
SHL23061	E7QV90	E7QV90_9EURY	SAMN05444342_3355	hypothetical protein SAMN05444342_3355	126	1	1	1	HalOD1
SHL06973	A0A1M6XM53	A0A1M6XM53_9EURY	SAMN05444342_2912	hypothetical protein SAMN05444342_2912	106	1	1	1	HalOD1
EFW90147	E7QZM6	E7QZM6_9EURY	ZOD2009_21177	hypothetical protein ZOD2009_21177	94	1	1	1	HalOD1
SHL32036	A0A1M6ZNK4	A0A1M6ZNK4_9EURY	SAMN05444342_3513	Uncharacterized protein	127	1	1	1	HalOD1
EFW94227	E7QMP3	E7QMP3_9EURY	SAMN05444342_3591 ZOD2009_00305	Uncharacterized protein	126	1	1	1	HalOD1
SHK07869	A0A1M6PIW4	A0A1M6PIW4_9EURY	SAMN05444342_0500	Uncharacterized protein	116	1	1	1	HalOD1
SHL33121	A0A1M6ZRM3	A0A1M6ZRM3_9EURY	SAMN05444342_3549	Uncharacterized protein	112	1	1	1	HalOD1
EFW91858	E7QTC9	E7QTC9_9EURY	SAMN05444342_2260 ZOD2009_10285	Uncharacterized protein	110	1	1	1	HalOD1
EFW92957	E7QR49	E7QR49_9EURY	SAMN05444342_3164 ZOD2009_06359	Uncharacterized protein	107	1	1	1	HalOD1
EFW90651	E7QXV0	E7QXV0_9EURY	SAMN05444342_4120 ZOD2009_18195	Uncharacterized protein	106	1	1	1	HalOD1
EFW91818	E7QT89	E7QT89_9EURY	SAMN05444342_2220 ZOD2009_10085	Uncharacterized protein	105	1	1	1	HalOD1
EFW92494	E7QST5	E7QST5_9EURY	ZOD2009_09303	Uncharacterized protein	104	1	1	1	HalOD1
EFW92493	E7QST4	E7QST4_9EURY	SAMN05444342_0499 ZOD2009_09298	Uncharacterized protein	103	1	1	1	HalOD1
EFW94192	E7QMK8	E7QMK8_9EURY	ZOD2009_00120	Uncharacterized protein	102	1	1	1	HalOD1
SHK84298	A0A1M6VS63	A0A1M6VS63_9EURY	SAMN05444342_2368	Uncharacterized protein	101	1	1	1	HalOD1
EFW90804	E7QX01	E7QX01_9EURY	SAMN05444342_1020 ZOD2009_16698	Uncharacterized protein	100	1	1	1	HalOD1
SHJ95137	A0A1M6NHH4	A0A1M6NHH4_9EURY	SAMN05444342_0053	Uncharacterized protein	99	1	1	1	HalOD1
EFW92062	E7QTY3	E7QTY3_9EURY	ZOD2009_11315	Uncharacterized protein	97	1	1	1	HalOD1
EFW90492	E7QY26	E7QY26_9EURY	ZOD2009_18579	Uncharacterized protein	96	1	1	1	HalOD1
EFW92837	E7QS68	E7QS68_9EURY	SAMN05444342_0618 ZOD2009_08204	Uncharacterized protein	95	1	1	1	HalOD1
EFW91969	E7QTP0	E7QTP0_9EURY	ZOD2009_10840	Uncharacterized protein	94	1	1	1	HalOD1
SHK78645	A0A1M6VBB0	A0A1M6VBB0_9EURY	SAMN05444342_2176	Uncharacterized protein	93	1	1	1	HalOD1
EFW91721	E7QUR4	E7QUR4_9EURY	SAMN05444342_0081 ZOD2009_12747	Uncharacterized protein	92	1	1	1	HalOD1
SHK87313	A0A1M6W0Y7	A0A1M6W0Y7_9EURY	SAMN05444342_2469	Uncharacterized protein	90	1	1	1	HalOD1
SHL32176	A0A1M6ZNZ8	A0A1M6ZNZ8_9EURY	SAMN05444342_3518	Uncharacterized protein	87	1	1	1	HalOD1
EFW90260	E7QYJ4	E7QYJ4_9EURY	ZOD2009_19423	Uncharacterized protein	85	1	1	1	HalOD1
SHJ99509	A0A1M6NUR8	A0A1M6NUR8_9EURY	SAMN05444342_0209	Uncharacterized protein	84	1	1	1	HalOD1
EFW93344	E7QQT0	E7QQT0_9EURY	SAMN05444342_1533 ZOD2009_05752	Uncharacterized protein	76	1	1	1	HalOD1
EFW91456	E7QVD4	E7QVD4_9EURY	ZOD2009_13851	Uncharacterized protein	61	1	1	1	HalOD1
KZN23359	A0A166RTI4	A0A166RTI4_9EURY	A4G99_15190	Uncharacterized protein	127	1	1	1	HalOD1
KZN22538	A0A161ZHF0	A0A161ZHF0_9EURY	A4G99_18885	Uncharacterized protein	122	1	1	1	HalOD1
KZN22537	A0A166R799	A0A166R799_9EURY	A4G99_18880	Uncharacterized protein	116	1	1	1	HalOD1
KZN23636	A0A166S146	A0A166S146_9EURY	A4G99_12135	Uncharacterized protein	114	1	1	1	HalOD1
KZN23720	A0A166S3D9	A0A166S3D9_9EURY	A4G99_12685	Uncharacterized protein	114	1	1	1	HalOD1
KZN22566	A0A166R7V2	A0A166R7V2_9EURY	A4G99_19050	Uncharacterized protein	111	1	1	1	HalOD1
KZN24474	A0A161XMW2	A0A161XMW2_9EURY	A4G99_08795	Uncharacterized protein	110	1	1	1	HalOD1
KZN23110	A0A166RLY4	A0A166RLY4_9EURY	A4G99_16565	Uncharacterized protein	109	1	1	1	HalOD1
KZN25989	A0A166TSM7	A0A166TSM7_9EURY	A4G99_23780	Uncharacterized protein	108	1	1	1	HalOD1
KZN25095	A0A166T2A5	A0A166T2A5_9EURY	A4G99_00740	Uncharacterized protein	107	1	1	1	HalOD1
KZN25972	A0A166TS55	A0A166TS55_9EURY	A4G99_23875	Uncharacterized protein	107	1	1	1	HalOD1
KZN24434	A0A161XMS1	A0A161XMS1_9EURY	A4G99_08570	Uncharacterized protein	105	1	1	1	HalOD1
KZN26519	A0A166U7H6	A0A166U7H6_9EURY	A4G99_21000	Uncharacterized protein	105	1	1	1	HalOD1
KZN23978	A0A161ZKV3	A0A161ZKV3_9EURY	A4G99_05710	Uncharacterized protein	104	1	1	1	HalOD1
KZN23977	A0A166SAE6	A0A166SAE6_9EURY	A4G99_05705	Uncharacterized protein	103	1	1	1	HalOD1
KZN23936	A0A166S943	A0A166S943_9EURY	A4G99_12265	Uncharacterized protein	102	1	1	1	HalOD1
KZN26211	A0A166TZ13	A0A166TZ13_9EURY	A4G99_22585	Uncharacterized protein	102	1	1	1	HalOD1
KZN24599	A0A166SS55	A0A166SS55_9EURY	A4G99_09560	Uncharacterized protein	101	1	1	1	HalOD1
KZN22563	A0A166R7U3	A0A166R7U3_9EURY	A4G99_19030	Uncharacterized protein	100	1	1	1	HalOD1
KZN23962	A0A166S9Y7	A0A166S9Y7_9EURY	A4G99_05615	Uncharacterized protein	100	1	1	1	HalOD1
KZN24665	A0A166STM6	A0A166STM6_9EURY	A4G99_09975	Uncharacterized protein	97	1	1	1	HalOD1
KZN22796	A0A166RDH6	A0A166RDH6_9EURY	A4G99_16890	Uncharacterized protein	94	1	1	1	HalOD1
KZN23901	A0A166S8A6	A0A166S8A6_9EURY	A4G99_13800	Uncharacterized protein	92	1	1	1	HalOD1
KZN23275	A0A166RR86	A0A166RR86_9EURY	A4G99_14635	Uncharacterized protein	89	1	1	1	HalOD1
KZN25784	A0A161XRB4	A0A161XRB4_9EURY	A4G99_04960	Uncharacterized protein	87	1	1	1	HalOD1
KZN23646	A0A166S1E0	A0A166S1E0_9EURY	A4G99_12215	Uncharacterized protein	85	1	1	1	HalOD1
KZN24758	A0A161ZMM3	A0A161ZMM3_9EURY	A4G99_10500	Uncharacterized protein	84	1	1	1	HalOD1
KZN23956	A0A166S9V6	A0A166S9V6_9EURY	A4G99_13640	Uncharacterized protein	76	1	1	1	HalOD1
KZN23927	A0A166S910	A0A166S910_9EURY	A4G99_11510	Uncharacterized protein	71	1	1	1	HalOD1
KZN22991	A0A166RIL0	A0A166RIL0_9EURY	A4G99_15800	Uncharacterized protein	61	1	1	1	HalOD1
KZN25945	A0A166TRE2	A0A166TRE2_9EURY	A4G99_04305	Uncharacterized protein	61	1	1	1	HalOD1
KZN23144	A0A161XJQ1	A0A161XJQ1_9EURY	A4G99_16775	Uncharacterized protein	60	1	1	1	HalOD1
ODR80382	A0A1D2QBX6	A0A1D2QBX6_9EURY	BG842_02190	Uncharacterized protein	138	1	1	1	HalOD1
ODR80834	A0A1D2QDS9	A0A1D2QDS9_9EURY	BG842_02355	Uncharacterized protein	130	1	1	1	HalOD1
ODR80951	A0A1D2QDG3	A0A1D2QDG3_9EURY	BG842_00690	Uncharacterized protein	127	1	1	1	HalOD1
ODR79318	A0A1D2Q919	A0A1D2Q919_9EURY	BG842_09845	Uncharacterized protein	126	1	1	1	HalOD1
ODR79871	A0A1D2QAG9	A0A1D2QAG9_9EURY	BG842_05015	Uncharacterized protein	126	1	1	1	HalOD1
ODR80558	A0A1D2QCJ2	A0A1D2QCJ2_9EURY	BG842_03405	Uncharacterized protein	126	1	1	1	HalOD1
ODR82937	A0A1D2QJ60	A0A1D2QJ60_9EURY	BG842_09400	Uncharacterized protein	126	1	1	1	HalOD1
ODR79564	A0A1D2QA76	A0A1D2QA76_9EURY	BG842_06565	Uncharacterized protein	125	1	1	1	HalOD1
ODR79563	A0A1D2Q9L6	A0A1D2Q9L6_9EURY	BG842_06560	Uncharacterized protein	120	1	1	1	HalOD1
ODR80051	A0A1D2QAY7	A0A1D2QAY7_9EURY	BG842_03030	Uncharacterized protein	119	1	1	1	HalOD1
ODR82915	A0A1D2QJC7	A0A1D2QJC7_9EURY	BG842_09360	Uncharacterized protein	118	1	1	1	HalOD1
ODR81703	A0A1D2QFU9	A0A1D2QFU9_9EURY	BG842_21575	Uncharacterized protein	110	1	1	1	HalOD1
ODR81208	A0A1D2QEC4	A0A1D2QEC4_9EURY	BG842_00265	Uncharacterized protein	107	1	1	1	HalOD1
ODR79218	A0A1D2Q8S9	A0A1D2Q8S9_9EURY	BG842_11945	Uncharacterized protein	105	1	1	1	HalOD1
ODR79566	A0A1D2Q9P9	A0A1D2Q9P9_9EURY	BG842_06585	Uncharacterized protein	105	1	1	1	HalOD1
ODR80522	A0A1D2QCB5	A0A1D2QCB5_9EURY	BG842_03435	Uncharacterized protein	105	1	1	1	HalOD1
ODR79972	A0A1D2QAS3	A0A1D2QAS3_9EURY	BG842_04610	Uncharacterized protein	104	1	1	1	HalOD1
ODR79971	A0A1D2QAR3	A0A1D2QAR3_9EURY	BG842_04605	Uncharacterized protein	103	1	1	1	HalOD1
ODR80324	A0A1D2QCD8	A0A1D2QCD8_9EURY	BG842_07630	Uncharacterized protein	101	1	1	1	HalOD1
ODR80348	A0A1D2QBX4	A0A1D2QBX4_9EURY	BG842_07695	Uncharacterized protein	100	1	1	1	HalOD1
ODR80796	A0A1D2QD59	A0A1D2QD59_9EURY	BG842_18330	Uncharacterized protein	100	1	1	1	HalOD1
ODR79557	A0A1D2Q9G9	A0A1D2Q9G9_9EURY	BG842_06525	Uncharacterized protein	99	1	1	1	HalOD1
ODR81826	A0A1D2QG42	A0A1D2QG42_9EURY	BG842_15265	Uncharacterized protein	97	1	1	1	HalOD1
ODR79597	A0A1D2Q9K9	A0A1D2Q9K9_9EURY	BG842_06515	Uncharacterized protein	96	1	1	1	HalOD1
ODR80855	A0A1D2QDG0	A0A1D2QDG0_9EURY	BG842_02515	Uncharacterized protein	96	1	1	1	HalOD1
ODR81679	A0A1D2QFN7	A0A1D2QFN7_9EURY	BG842_19435	Uncharacterized protein	95	1	1	1	HalOD1
ODR80014	A0A1D2QBI7	A0A1D2QBI7_9EURY	BG842_03035	Uncharacterized protein	94	1	2	1	HalOD1
ODR80079	A0A1D2QBI7	A0A1D2QBI7_9EURY	BG842_26030	Uncharacterized protein	94	1	2	1	HalOD1
ODR82650	A0A1D2QID4	A0A1D2QID4_9EURY	BG842_16365	Uncharacterized protein (Fragment)	93	1	1	1	HalOD1
ODR81354	A0A1D2QFB8	A0A1D2QFB8_9EURY	BG842_14545	Uncharacterized protein	92	1	1	1	HalOD1
ODR79411	A0A1D2Q961	A0A1D2Q961_9EURY	BG842_06945	Uncharacterized protein	90	1	1	1	HalOD1
ODR79243	A0A1D2Q8P7	A0A1D2Q8P7_9EURY	BG842_26640	Uncharacterized protein	88	1	1	1	HalOD1
ODR82235	A0A1D2QHF2	A0A1D2QHF2_9EURY	BG842_18150	Uncharacterized protein	88	1	1	1	HalOD1
ODR82852	A0A1D2QJ05	A0A1D2QJ05_9EURY	BG842_19060	Uncharacterized protein	87	1	1	1	HalOD1
ODR80850	A0A1D2QDA2	A0A1D2QDA2_9EURY	BG842_02460	Uncharacterized protein	85	1	1	1	HalOD1
ODR83567	A0A1D2QL02	A0A1D2QL02_9EURY	BG842_19275	Uncharacterized protein	84	1	1	1	HalOD1
ODR81591	A0A1D2QFD5	A0A1D2QFD5_9EURY	BG842_26380	Uncharacterized protein	81	1	1	1	HalOD1
ODR81398	A0A1D2QEW6	A0A1D2QEW6_9EURY	BG842_10195	Uncharacterized protein	80	1	1	1	HalOD1
ODR79608	A0A1D2Q9U7	A0A1D2Q9U7_9EURY	BG842_23785	Uncharacterized protein	76	1	1	1	HalOD1
ODR82425	A0A1D2QHY6	A0A1D2QHY6_9EURY	BG842_17830	Uncharacterized protein	76	1	1	1	HalOD1
ODR79513	A0A1D2Q9G2	A0A1D2Q9G2_9EURY	BG842_12360	Uncharacterized protein	71	1	1	1	HalOD1
ODR80527	A0A1D2QDI1	A0A1D2QDI1_9EURY	BG842_03465	Uncharacterized protein	61	1	2	1	HalOD1
ODR80932	A0A1D2QDI1	A0A1D2QDI1_9EURY	BG842_00580	Uncharacterized protein	61	1	2	1	HalOD1
ADJ15944	D8J6Z1	D8J6Z1_HALJB	HacjB3_12815	Uncharacterized protein	107	1	1	1	HalOD1
ADJ13739	D8J5T3	D8J5T3_HALJB	HacjB3_01730	Uncharacterized protein	100	1	1	1	HalOD1
ADJ16152	D8J8A6	D8J8A6_HALJB	HacjB3_13855	Uncharacterized protein	92	1	1	1	HalOD1
ELY34215	L9VAF2	L9VAF2_HALJB	C497_17587	Uncharacterized protein	91	1	1	1	HalOD1
KYH27460	A0A151AIX4	A0A151AIX4_9EURY	HAPAU_01280	Uncharacterized protein	131	1	1	1	HalOD2
KYH23736	A0A151A7R1	A0A151A7R1_9EURY	HAPAU_42160	Uncharacterized protein	129	1	1	1	HalOD1
KYH27658	A0A151AJ15	A0A151AJ15_9EURY	HAPAU_03260	Uncharacterized protein	100	1	1	1	HalOD1
KYH25086	A0A151ABL7	A0A151ABL7_9EURY	HAPAU_29070	Uncharacterized protein	99	1	1	1	HalOD1
KYH25229	A0A151AC77	A0A151AC77_9EURY	HAPAU_28150	Uncharacterized protein	92	1	1	1	HalOD1
EMA18130	M0KE77	M0KE77_9EURY	C442_14850	Uncharacterized protein	118	1	1	1	HalOD1
EMA19766	M0KEY4	M0KEY4_9EURY	C442_12361	Uncharacterized protein	102	1	1	1	HalOD1
EMA17095	M0KB82	M0KB82_9EURY	C442_17535	Uncharacterized protein	99	1	1	1	HalOD1
EMA23985	M0KW80	M0KW80_9EURY	C442_03644	Uncharacterized protein	92	1	1	1	HalOD1
EMA19584	M0KHG0	M0KHG0_9EURY	C442_13745	Uncharacterized protein	89	1	1	1	HalOD1
EMA25810	M0L1D3	M0L1D3_9EURY	C442_00637	Uncharacterized protein	89	1	1	1	HalOD1
EMA18326	M0KAT0	M0KAT0_9EURY	C442_15840	Uncharacterized protein	87	1	1	1	HalOD1
EMA26210	M0L2I3	M0L2I3_9EURY	C442_00205	Uncharacterized protein	83	1	1	1	HalOD1
EMA14655	M0K473	M0K473_9EURY	C442_19921	Uncharacterized protein	78	1	1	1	HalOD1
EMA26521	M0KZ43	M0KZ43_HALAR	C443_02207	Uncharacterized protein	118	1	1	1	HalOD1
EMA22285	M0KRB6	M0KRB6_HALAR	C443_10022	Uncharacterized protein	102	1	1	1	HalOD1
EMA18928	M0KDM2	M0KDM2_HALAR	C443_17498	Uncharacterized protein	99	1	1	1	HalOD1
EMA19667	M0KE83	M0KE83_HALAR	C443_15344	Uncharacterized protein	92	1	1	1	HalOD1
EMA22534	M0KQS0	M0KQS0_HALAR	C443_11307	Uncharacterized protein	89	1	1	1	HalOD1
EMA26549	M0L2A4	M0L2A4_HALAR	C443_02347	Uncharacterized protein	87	1	1	1	HalOD1
EMA24566	M0KTP7	M0KTP7_HALAR	C443_05379	Uncharacterized protein	85	1	1	1	HalOD1
EMA21001	M0KIP9	M0KIP9_HALAR	C443_11831	Uncharacterized protein	57	1	1	1	HalOD1
EMA12320	M0JXH5	M0JXH5_9EURY	C435_17994	Uncharacterized protein	120	1	1	1	HalOD1
EMA24864	M0KX98	M0KX98_9EURY	C435_03188	Uncharacterized protein	112	1	1	1	HalOD1
EMA17540	M0KCI6	M0KCI6_9EURY	C435_10309	Uncharacterized protein	102	1	1	1	HalOD1
EMA26955	M0L4M9	M0L4M9_9EURY	C435_00570	Uncharacterized protein	99	1	1	1	HalOD1
EMA16479	M0K8I8	M0K8I8_9EURY	C435_11580	Uncharacterized protein	92	1	1	1	HalOD1
EMA15343	M0K3H1	M0K3H1_9EURY	C435_14488	Uncharacterized protein	89	1	1	1	HalOD1
EMA10556	M0JNI6	M0JNI6_9EURY	C435_20748	Uncharacterized protein	87	1	1	1	HalOD1
EMA12018	M0JUH6	M0JUH6_9EURY	C435_19134	Uncharacterized protein	76	1	1	1	HalOD1
EMA16546	M0K5R8	M0K5R8_9EURY	C435_11915	Uncharacterized protein	65	1	1	1	HalOD1
AEM59136	G0HZR5	G0HZR5_HALHT	HAH_5002	Uncharacterized protein	118	1	1	1	HalOD1
AEM56199	G0HUE8	G0HUE8_HALHT	HAH_0576	Uncharacterized protein	102	1	1	1	HalOD1
AEM57812	G0HWJ8	G0HWJ8_HALHT	HAH_2223	Uncharacterized protein	99	1	1	1	HalOD1
AEM58229	G0HQS8	G0HQS8_HALHT	HAH_2643	Uncharacterized protein	92	1	1	1	HalOD1
AEM59461	G0I0P0	G0I0P0_HALHT	HAH_5328	Uncharacterized protein	87	1	1	1	HalOD1
AEM55746	G0HQE7	G0HQE7_HALHT	HAH_0113	Uncharacterized protein	84	1	1	1	HalOD1
AEM55829	G0HR38	G0HR38_HALHT	HAH_0196	Uncharacterized protein	83	1	1	1	HalOD1
AEM57069	G0HR84	G0HR84_HALHT	HAH_1459	Uncharacterized protein	76	1	1	1	HalOD1
AEM55927	G0HSA1	G0HSA1_HALHT	HAH_0301	Uncharacterized protein	64	1	1	1	HalOD1
AHB68007	V5TSR0	V5TSR0_HALHI	HISP_18170	Uncharacterized protein	118	1	1	1	HalOD1
AHB65011	V5TI72	V5TI72_HALHI	HISP_02975	Uncharacterized protein	102	1	1	1	HalOD1
AHB66561	V5TMK3	V5TMK3_HALHI	HISP_11325	Uncharacterized protein	99	1	1	1	HalOD1
AHB66966	V5TNP3	V5TNP3_HALHI	HISP_13445	Uncharacterized protein	92	1	1	1	HalOD1
AHB64750	V5TJ83	V5TJ83_HALHI	HISP_01590	Uncharacterized protein	89	1	1	1	HalOD1
AHB68307	V5TTN9	V5TTN9_HALHI	HISP_19815	Uncharacterized protein	87	1	1	1	HalOD1
AHB67412	V5TR29	V5TR29_HALHI	HISP_00640	Uncharacterized protein	84	1	1	1	HalOD1
AHB64656	V5THB4	V5THB4_HALHI	HISP_01065	Uncharacterized protein	83	1	1	1	HalOD1
AHB65858	V5TL74	V5TL74_HALHI	HISP_07455	Uncharacterized protein	76	1	1	1	HalOD1
EMA27188	M0L259	M0L259_HALJP	C444_20751	Uncharacterized protein	118	1	1	1	HalOD1
EMA28749	M0L8E8	M0L8E8_HALJP	C444_15323	Uncharacterized protein	102	1	1	1	HalOD1
EMA32654	M0LJQ6	M0LJQ6_HALJP	C444_05516	Uncharacterized protein	99	1	1	1	HalOD1
EMA33468	M0LK86	M0LK86_HALJP	C444_03507	Uncharacterized protein	92	1	1	1	HalOD1
EMA29001	M0L663	M0L663_HALJP	C444_16593	Uncharacterized protein	89	1	1	1	HalOD1
EMA27148	M0L225	M0L225_HALJP	C444_20551	Uncharacterized protein	87	1	1	1	HalOD1
EMA27542	M0L1U9	M0L1U9_HALJP	C444_18677	Uncharacterized protein	86	1	1	1	HalOD1
EMA27532	M0L1U3	M0L1U3_HALJP	C444_18617	Uncharacterized protein	85	1	1	1	HalOD1
EMA34955	M0LSA5	M0LSA5_HALJP	C444_00190	Uncharacterized protein	82	1	1	1	HalOD1
EMA29097	M0L682	M0L682_HALJP	C444_17073	Uncharacterized protein	80	1	1	1	HalOD1
EMA30388	M0LB93	M0LB93_HALJP	C444_10909	Uncharacterized protein	76	1	1	1	HalOD1
AAV44891	Q5V6G1	Q5V6G1_HALMA	pNG7186	Uncharacterized protein	120	1	1	1	HalOD1
AAV44546	Q5V7Q5	Q5V7Q5_HALMA	pNG5134	Uncharacterized protein	112	1	1	1	HalOD1
AAV48026	Q5UXH7	Q5UXH7_HALMA	rrnAC3336	Uncharacterized protein	102	1	1	1	HalOD1
AAV46596	Q5V1K6	Q5V1K6_HALMA	rrnAC1688	Uncharacterized protein	99	1	1	1	HalOD1
AAV48255	Q5UWU8	Q5UWU8_HALMA	rrnB0044	Uncharacterized protein	97	1	1	1	HalOD1
AAV47005	Q5V0E8	Q5V0E8_HALMA	rrnAC2161	Uncharacterized protein	92	1	1	1	HalOD1
AAV44925	Q5V6C7	Q5V6C7_HALMA	pNG7222	Uncharacterized protein	87	1	1	1	HalOD1
AAV47071	Q5V082	Q5V082_HALMA	rrnAC2240	Uncharacterized protein	84	1	1	1	HalOD1
AAV45803	Q5V3U9	Q5V3U9_HALMA	rrnAC0818	Uncharacterized protein	76	1	1	1	HalOD1
AAV47768	Q5UY85	Q5UY85_HALMA	rrnAC3048	Uncharacterized protein	64	1	1	1	HalOD1
KOX92631	A0A0M9AKR0	A0A0M9AKR0_9EURY	AMS69_14925	Uncharacterized protein	120	1	1	1	HalOD1
KOX94548	A0A0M9AMK1	A0A0M9AMK1_9EURY	AMS69_01410	Uncharacterized protein	102	1	1	1	HalOD1
KOX93902	A0A0M9AKK6	A0A0M9AKK6_9EURY	AMS69_08270	Uncharacterized protein	99	1	1	1	HalOD1
KOX92416	A0A0N0BNF5	A0A0N0BNF5_9EURY	AMS69_13700	Uncharacterized protein	92	1	1	1	HalOD1
KOX93527	A0A0M9AJU0	A0A0M9AJU0_9EURY	AMS69_06270	Uncharacterized protein	92	1	1	1	HalOD1
KOX94794	A0A0N0BQ23	A0A0N0BQ23_9EURY	AMS69_02740	Uncharacterized protein	89	1	1	1	HalOD1
KOX92603	A0A0N1IUI7	A0A0N1IUI7_9EURY	AMS69_14785	Uncharacterized protein	87	1	1	1	HalOD1
KOX95219	A0A0M9AMT1	A0A0M9AMT1_9EURY	AMS69_05055	Uncharacterized protein	83	1	1	1	HalOD1
EMA11132	M0JPS8	M0JPS8_9EURY	C436_16810	Uncharacterized protein	120	1	1	1	HalOD1
EMA06988	M0JF60	M0JF60_9EURY	C436_21490	Uncharacterized protein	112	1	1	1	HalOD1
EMA12866	M0JV48	M0JV48_9EURY	C436_13975	Uncharacterized protein	102	1	1	1	HalOD1
EMA15819	M0K6M7	M0K6M7_9EURY	C436_02002	Uncharacterized protein	99	1	1	1	HalOD1
EMA09146	M0JJG5	M0JJG5_9EURY	C436_19503	Uncharacterized protein	97	1	1	1	HalOD1
EMA15223	M0K349	M0K349_9EURY	C436_04158	Uncharacterized protein	92	1	1	1	HalOD1
EMA12231	M0JTC0	M0JTC0_9EURY	C436_15474	Uncharacterized protein	89	1	1	1	HalOD1
EMA11098	M0JRU3	M0JRU3_9EURY	C436_16640	Uncharacterized protein	87	1	1	1	HalOD1
EMA14348	M0K0P8	M0K0P8_9EURY	C436_06938	Uncharacterized protein	83	1	1	1	HalOD1
EMA13601	M0JXB2	M0JXB2_9EURY	C436_09546	Uncharacterized protein	76	1	1	1	HalOD1
EMA15008	M0K2M1	M0K2M1_9EURY	C436_04485	Uncharacterized protein	65	1	1	1	HalOD1
AJF27666	A0A0B5GSU6	A0A0B5GSU6_9EURY	SG26_18055	Uncharacterized protein	118	1	1	1	HalOD1
AJF26168	A0A0B5GX40	A0A0B5GX40_9EURY	SG26_10745	Uncharacterized protein	102	1	1	1	HalOD1
AJF24875	A0A0B5GGZ9	A0A0B5GGZ9_9EURY	SG26_03695	Uncharacterized protein	99	1	1	1	HalOD1
AJF25264	A0A0B5GY80	A0A0B5GY80_9EURY	SG26_05725	Uncharacterized protein	92	1	1	1	HalOD1
AJF25926	A0A0B5GN71	A0A0B5GN71_9EURY	SG26_09415	Uncharacterized protein	89	1	1	1	HalOD1
AJF27696	A0A0B5GSX6	A0A0B5GSX6_9EURY	SG26_18220	Uncharacterized protein	87	1	1	1	HalOD1
AJF25766	A0A0B5GMR4	A0A0B5GMR4_9EURY	SG26_08505	Uncharacterized protein	84	1	1	1	HalOD1
AJF27410	A0A0B5GN31	A0A0B5GN31_9EURY	SG26_08910	Uncharacterized protein	80	1	1	1	HalOD1
AJF27000	A0A0B5GM33	A0A0B5GM33_9EURY	SG26_15290	Uncharacterized protein	76	1	1	1	HalOD1
KZX46541	A0A165L9Q5	A0A165L9Q5_9EURY	AV929_08600	Uncharacterized protein	118	1	1	1	HalOD1
KZX49592	A0A166GA90	A0A166GA90_9EURY	AV929_20655	Uncharacterized protein	111	1	1	1	HalOD1
KZX48977	A0A165MS45	A0A165MS45_9EURY	AV929_18790	Uncharacterized protein	102	1	1	1	HalOD1
KZX47644	A0A165LXV8	A0A165LXV8_9EURY	AV929_04715	Uncharacterized protein	99	1	1	1	HalOD1
KZX47248	A0A165LPL5	A0A165LPL5_9EURY	AV929_02665	Uncharacterized protein	92	1	1	1	HalOD1
KZX49789	A0A165NA11	A0A165NA11_9EURY	AV929_14875	Uncharacterized protein	89	1	1	1	HalOD1
KZX46511	A0A165L944	A0A165L944_9EURY	AV929_08435	Uncharacterized protein	87	1	1	1	HalOD1
KZX50247	A0A165NKH8	A0A165NKH8_9EURY	AV929_17035	Uncharacterized protein	84	1	1	1	HalOD1
KZX50175	A0A165NIV9	A0A165NIV9_9EURY	AV929_16640	Uncharacterized protein	83	1	1	1	HalOD1
SDX06093	A0A1H2YLK3	A0A1H2YLK3_HALVA	SAMN05443574_11324	Uncharacterized protein	120	1	1	1	HalOD1
SDX33854	A0A1H3AXJ8	A0A1H3AXJ8_HALVA	SAMN05443574_13212	Uncharacterized protein	112	1	1	1	HalOD1
SDW09307	A0A1H2QQ40	A0A1H2QQ40_HALVA	SAMN05443574_101332	Uncharacterized protein	108	1	1	1	HalOD1
SDW02164	A0A1H2Q685	A0A1H2Q685_HALVA	SAMN05443574_10164	Uncharacterized protein	105	1	1	1	HalOD1
SDW62921	A0A1H2V3P9	A0A1H2V3P9_HALVA	SAMN05443574_105109	Uncharacterized protein	99	1	1	1	HalOD1
SDW21466	A0A1H2RPU2	A0A1H2RPU2_HALVA	SAMN05443574_10212	Uncharacterized protein	92	1	1	1	HalOD1
SDW87646	A0A1H2X4H7	A0A1H2X4H7_HALVA	SAMN05443574_108112	Uncharacterized protein	87	1	1	1	HalOD1
SDX26435	A0A1H3AA48	A0A1H3AA48_HALVA	SAMN05443574_1235	Uncharacterized protein	86	1	1	1	HalOD1
EMA09838	M0JN99	M0JN99_HALVA	C437_05045	Uncharacterized protein	120	1	1	1	HalOD1
EMA05619	M0JC77	M0JC77_HALVA	C437_12446	Uncharacterized protein	112	1	1	1	HalOD1
EMA00904	M0IYP2	M0IYP2_HALVA	C437_18937	Uncharacterized protein	102	1	1	1	HalOD1
EMA06683	M0JEA5	M0JEA5_HALVA	C437_11283	Uncharacterized protein	99	1	1	1	HalOD1
EMA10802	M0JNS3	M0JNS3_HALVA	C437_02182	Uncharacterized protein	92	1	1	1	HalOD1
EMA00643	M0IX63	M0IX63_HALVA	C437_17622	Uncharacterized protein	89	1	1	1	HalOD1
EMA05484	M0JBU1	M0JBU1_HALVA	C437_12560	Uncharacterized protein	87	1	1	1	HalOD1
EMA03500	M0J738	M0J738_HALVA	C437_14984	Uncharacterized protein	86	1	1	1	HalOD1
EMA08656	M0JI37	M0JI37_HALVA	C437_08222	Uncharacterized protein	83	1	1	1	HalOD1
CQH63454	A0A0U5H636	A0A0U5H636_9EURY	HHUB_4086	Uncharacterized protein	98	1	1	1	HalOD1
CQH64496	A0A0U5HYT2	A0A0U5HYT2_9EURY	HHUB_5044	Uncharacterized protein	86	1	1	1	HalOD1
AHG02659	W0JVS7	W0JVS7_9EURY	HALDL1_02730	Uncharacterized protein	120	1	1	1	HalOD1
AHG03610	W0K288	W0K288_9EURY	HALDL1_08370	Uncharacterized protein	117	1	1	1	HalOD1
AHG04253	W0K4Y8	W0K4Y8_9EURY	HALDL1_12105	Uncharacterized protein	112	1	1	1	HalOD1
AHG04254	W0K007	W0K007_9EURY	HALDL1_12110	Uncharacterized protein	110	1	1	1	HalOD1
AHG03789	W0JYU5	W0JYU5_9EURY	HALDL1_09370	Uncharacterized protein	103	1	1	1	HalOD1
AHG02802	W0JZY7	W0JZY7_9EURY	HALDL1_03540	Uncharacterized protein	98	1	1	1	HalOD1
AHG04020	W0K3F4	W0K3F4_9EURY	HALDL1_10725	Uncharacterized protein	97	1	1	1	HalOD1
AHG04218	W0K4V2	W0K4V2_9EURY	HALDL1_11885	Uncharacterized protein	97	1	1	1	HalOD1
AHG05345	W0K761	W0K761_9EURY	HALDL1_13045	Uncharacterized protein	96	1	1	1	HalOD1
AHG04420	W0K4J2	W0K4J2_9EURY	HALDL1_13050	Uncharacterized protein	95	1	1	1	HalOD1
AHG03713	W0K3H1	W0K3H1_9EURY	HALDL1_08945	Uncharacterized protein	93	1	1	1	HalOD1
AHG04954	W0K249	W0K249_9EURY	HALDL1_16150	Uncharacterized protein	91	1	1	1	HalOD1
AHG02854	W0JWD7	W0JWD7_9EURY	HALDL1_03900	Uncharacterized protein	90	1	1	1	HalOD1
AHG04258	W0K4Z4	W0K4Z4_9EURY	HALDL1_12140	Uncharacterized protein	90	1	1	1	HalOD1
AHG04843	W0K6M1	W0K6M1_9EURY	HALDL1_15520	Uncharacterized protein	90	1	1	1	HalOD1
AHG02853	W0K118	W0K118_9EURY	HALDL1_03890	Uncharacterized protein	89	1	1	1	HalOD1
AHG04832	W0K5L0	W0K5L0_9EURY	HALDL1_15460	Uncharacterized protein	86	1	1	1	HalOD1
SHH27954	A0A1M5RNT2	A0A1M5RNT2_9EURY	SAMN05443636_2265	Uncharacterized protein	103	1	1	1	HalOD1
SHG46219	A0A1M5K148	A0A1M5K148_9EURY	SAMN05443636_0332	Uncharacterized protein	101	1	1	1	HalOD1
SHG92028	A0A1M5NRD0	A0A1M5NRD0_9EURY	SAMN05443636_1322	Uncharacterized protein	96	1	1	1	HalOD1
SHH14397	A0A1M5QJY0	A0A1M5QJY0_9EURY	SAMN05443636_1939	Uncharacterized protein	92	1	1	1	HalOD1
SHG91863	A0A1M5NSD3	A0A1M5NSD3_9EURY	SAMN05443636_1318	Uncharacterized protein	71	1	1	1	HalOD1
SHG95306	A0A1M5P0G2	A0A1M5P0G2_9EURY	SAMN05443636_1412	Uncharacterized protein	44	1	1	1	HalOD1
SEF80870	A0A1H5V113	A0A1H5V113_9EURY	SAMN04488133_0803	Uncharacterized protein	113	1	1	1	HalOD1
SEF79278	A0A1H5UXZ6	A0A1H5UXZ6_9EURY	SAMN04488133_0755	Uncharacterized protein	112	1	1	1	HalOD1
SEG06107	A0A1H5X411	A0A1H5X411_9EURY	SAMN04488133_1477	Uncharacterized protein	105	1	1	1	HalOD1
SEF95140	A0A1H5W6V0	A0A1H5W6V0_9EURY	SAMN04488133_1183	Uncharacterized protein	101	1	1	1	HalOD1
SEG58790	A0A1H6BDP4	A0A1H6BDP4_9EURY	SAMN04488133_2780	Uncharacterized protein	100	1	1	1	HalOD1
SEG58836	A0A1H6BF12	A0A1H6BF12_9EURY	SAMN04488133_2783	Uncharacterized protein	96	1	1	1	HalOD1
SEF64518	A0A1H5TQL8	A0A1H5TQL8_9EURY	SAMN04488133_0338	Uncharacterized protein	86	1	1	1	HalOD1
SEG70484	A0A1H6CC10	A0A1H6CC10_9EURY	SAMN04488133_3328	Uncharacterized protein	86	1	1	1	HalOD1
SEG00137	A0A1H5WMD9	A0A1H5WMD9_9EURY	SAMN04488133_1311	Uncharacterized protein	84	1	1	1	HalOD1
SEF64472	A0A1H5TNP1	A0A1H5TNP1_9EURY	SAMN04488133_0337	Uncharacterized protein	81	1	1	1	HalOD1
SEG58476	A0A1H6BE19	A0A1H6BE19_9EURY	SAMN04488133_2758	Uncharacterized protein	81	1	1	1	HalOD1
SEF64342	A0A1H5TNB0	A0A1H5TNB0_9EURY	SAMN04488133_0334	Uncharacterized protein	76	1	1	1	HalOD1
SEF72507	A0A1H5UE06	A0A1H5UE06_9EURY	SAMN04488133_0548	Uncharacterized protein	76	1	1	1	HalOD1
EMA34652	M0LM56	M0LM56_9EURY	C445_07020	Uncharacterized protein	119	1	1	1	HalOD1
EMA37146	M0LUM0	M0LUM0_9EURY	C445_02861	Uncharacterized protein	119	1	1	1	HalOD1
EMA32595	M0LKR2	M0LKR2_9EURY	C445_10777	Uncharacterized protein	112	1	1	1	HalOD1
EMA36068	M0LSF7	M0LSF7_9EURY	C445_04403	Uncharacterized protein	112	1	1	1	HalOD1
EMA32313	M0LGV0	M0LGV0_9EURY	C445_11287	Uncharacterized protein	109	1	1	1	HalOD1
EMA28565	M0L9H4	M0L9H4_9EURY	C445_18111	Uncharacterized protein	108	1	1	1	HalOD1
EMA33051	M0LHQ6	M0LHQ6_9EURY	C445_09695	Uncharacterized protein	108	1	1	1	HalOD1
EMA30508	M0LBN8	M0LBN8_9EURY	C445_16422	Uncharacterized protein	104	1	1	1	HalOD1
EMA27432	M0L1J7	M0L1J7_9EURY	C445_20670	Uncharacterized protein	101	1	1	1	HalOD1
EMA31828	M0LFF3	M0LFF3_9EURY	C445_13475	Uncharacterized protein	101	1	1	1	HalOD1
EMA32085	M0LJA9	M0LJA9_9EURY	C445_12261	Uncharacterized protein	101	1	1	1	HalOD1
EMA27979	M0L6B2	M0L6B2_9EURY	C445_20057	Uncharacterized protein	97	1	1	1	HalOD1
EMA30771	M0LB12	M0LB12_9EURY	C445_15721	Uncharacterized protein	97	1	1	1	HalOD1
EMA33241	M0LI90	M0LI90_9EURY	C445_09343	Uncharacterized protein	97	1	1	1	HalOD1
EMA28628	M0L681	M0L681_9EURY	C445_18436	Uncharacterized protein	96	1	1	1	HalOD1
EMA36076	M0LRH0	M0LRH0_9EURY	C445_04443	Uncharacterized protein	96	1	1	1	HalOD1
EMA34031	M0LKI3	M0LKI3_9EURY	C445_08437	Uncharacterized protein	85	1	1	1	HalOD1
EMA28200	M0L8E5	M0L8E5_9EURY	C445_19213	Uncharacterized protein	84	1	1	1	HalOD1
EMA29376	M0L750	M0L750_9EURY	C445_17019	Uncharacterized protein	84	1	1	1	HalOD1
EMA33237	M0LHY2	M0LHY2_9EURY	C445_09323	Uncharacterized protein	83	1	1	1	HalOD1
EMA35574	M0LT65	M0LT65_9EURY	C445_05058	Uncharacterized protein	83	1	1	1	HalOD1
EMA36042	M0LR37	M0LR37_9EURY	C445_04273	Uncharacterized protein	83	1	1	1	HalOD1
EMA38275	M0M1J8	M0M1J8_9EURY	C445_00200	Uncharacterized protein	83	1	1	1	HalOD1
EMA35087	M0LNF7	M0LNF7_9EURY	C445_06310	Uncharacterized protein	77	1	1	1	HalOD1
EMA28607	M0L4V2	M0L4V2_9EURY	C445_18331	Uncharacterized protein	62	1	1	1	HalOD1
EMA41817	M0M7M0	M0M7M0_9EURY	C446_05860	Uncharacterized protein	119	1	1	1	HalOD1
EMA41804	M0MAY2	M0MAY2_9EURY	C446_05795	Uncharacterized protein	115	1	1	1	HalOD1
EMA47172	M0MNA5	M0MNA5_9EURY	C446_00615	Uncharacterized protein	115	1	1	1	HalOD1
EMA40021	M0M2X6	M0M2X6_9EURY	C446_07619	Uncharacterized protein	113	1	1	1	HalOD1
EMA39831	M0M294	M0M294_9EURY	C446_07914	Uncharacterized protein	109	1	1	1	HalOD1
EMA40052	M0M2N2	M0M2N2_9EURY	C446_07774	Uncharacterized protein	106	1	1	1	HalOD1
EMA30561	M0LAG3	M0LAG3_9EURY	C446_16667	Uncharacterized protein	103	1	1	1	HalOD1
EMA37335	M0LYY4	M0LYY4_9EURY	C446_10780	Uncharacterized protein	103	1	1	1	HalOD1
EMA41171	M0M648	M0M648_9EURY	C446_06425	Uncharacterized protein	98	1	1	1	HalOD1
EMA36648	M0LU12	M0LU12_9EURY	C446_11632	Uncharacterized protein	91	1	1	1	HalOD1
EMA38546	M0LYP7	M0LYP7_9EURY	C446_10035	Uncharacterized protein	90	1	1	1	HalOD1
EMA39119	M0M3E3	M0M3E3_9EURY	C446_09013	Uncharacterized protein	90	1	1	1	HalOD1
EMA30565	M0LF14	M0LF14_9EURY	C446_16405	Uncharacterized protein	88	1	1	1	HalOD1
EMA30011	M0L8Y2	M0L8Y2_9EURY	C446_16807	Uncharacterized protein	86	1	1	1	HalOD1
EMA32361	M0LFN4	M0LFN4_9EURY	C446_14654	Uncharacterized protein	86	1	1	1	HalOD1
EMA30450	M0LEP1	M0LEP1_9EURY	C446_16692	Uncharacterized protein	85	1	1	1	HalOD1
EMA45960	M0MNE8	M0MNE8_9EURY	C446_01738	Uncharacterized protein	82	1	1	1	HalOD1
EMA33423	M0LK41	M0LK41_9EURY	C446_14374	Uncharacterized protein	81	1	1	1	HalOD1
EMA30022	M0L8V7	M0L8V7_9EURY	C446_16862	Uncharacterized protein	80	1	1	1	HalOD1
EMA45550	M0MMA1	M0MMA1_9EURY	C446_02235	Uncharacterized protein	76	1	1	1	HalOD1
EMA42955	M0MEX1	M0MEX1_9EURY	C446_03601	Uncharacterized protein	75	1	1	1	HalOD1
EMA29310	M0LBH0	M0LBH0_9EURY	C446_17394	Uncharacterized protein	72	1	1	1	HalOD1
EMA29347	M0L6X7	M0L6X7_9EURY	C446_17359	Uncharacterized protein	72	1	1	1	HalOD1
EMA46565	M0MQ36	M0MQ36_9EURY	C446_01156	Uncharacterized protein	72	1	1	1	HalOD1
EMA55540	M0NFU9	M0NFU9_9EURY	C450_02199	Uncharacterized protein	111	1	1	1	HalOD1
AOW79976	A0A1D8S3N7	A0A1D8S3N7_9EURY	HTSR_0788	Uncharacterized protein	118	1	1	1	HalOD1
APE95270	A0A1J1AAV0	A0A1J1AAV0_9EURY	HSR6_0815	Uncharacterized protein	118	1	1	1	HalOD1
APE95073	A0A1J1ABW8	A0A1J1ABW8_9EURY	HSR6_0613	Uncharacterized protein	90	1	1	1	HalOD1
APE95546	A0A1J1ABN4	A0A1J1ABN4_9EURY	HSR6_1096	Uncharacterized protein	85	1	1	1	HalOD1
APE95082	A0A1J1AAB6	A0A1J1AAB6_9EURY	HSR6_0622	Uncharacterized protein	83	1	1	1	HalOD1
ELZ87786	M0HTG7	M0HTG7_9EURY	C452_13445	Uncharacterized protein	115	1	1	1	HalOD1
ELZ89443	M0I0B6	M0I0B6_9EURY	C452_12070	Uncharacterized protein	104	1	1	1	HalOD1
ELZ92355	M0I6B3	M0I6B3_9EURY	C452_07043	Uncharacterized protein	93	1	1	1	HalOD1
ELZ88033	M0HWE7	M0HWE7_9EURY	C452_14725	Uncharacterized protein	66	1	1	1	HalOD1
EMA08414	M0JKA0	M0JKA0_9EURY	C438_01205	Uncharacterized protein	115	1	1	1	HalOD1
EMA07373	M0JG71	M0JG71_9EURY	C438_03267	Uncharacterized protein	104	1	1	1	HalOD1
EMA00553	M0IWZ0	M0IWZ0_9EURY	C438_18910	Uncharacterized protein	93	1	1	1	HalOD1
EMA06954	M0JG23	M0JG23_9EURY	C438_05357	Uncharacterized protein	86	1	1	1	HalOD1
EMA05434	M0JBN6	M0JBN6_9EURY	C438_09901	Uncharacterized protein	66	1	1	1	HalOD1
ELZ81840	M0HBG6	M0HBG6_9EURY	C453_17529	Uncharacterized protein	128	1	1	1	HalOD1
ELZ84761	M0HJT9	M0HJT9_9EURY	C453_12121	Uncharacterized protein	106	1	1	1	HalOD1
ELZ80966	M0H8V0	M0H8V0_9EURY	C453_18555	Uncharacterized protein	102	1	1	1	HalOD1
ELZ85727	M0HPT1	M0HPT1_9EURY	C453_07928	Uncharacterized protein	93	1	1	1	HalOD1
ELZ83230	M0HFD9	M0HFD9_9EURY	C453_14531	Uncharacterized protein	92	1	1	1	HalOD1
ELZ86673	M0HSC8	M0HSC8_9EURY	C453_06029	Uncharacterized protein	79	1	1	1	HalOD1
ELZ79218	M0H604	M0H604_HALGM	C454_13023	Uncharacterized protein	115	1	1	1	HalOD1
ELZ75842	M0GWE5	M0GWE5_HALGM	C454_19339	Uncharacterized protein	104	1	1	1	HalOD1
ELZ83388	M0HHW2	M0HHW2_HALGM	C454_03722	Uncharacterized protein	93	1	1	1	HalOD1
ELZ79840	M0H5R0	M0H5R0_HALGM	C454_11573	Uncharacterized protein	71	1	1	1	HalOD1
AKU09104	A0A0K1IXC6	A0A0K1IXC6_9EURY	ABY42_10895	Uncharacterized protein	67	1	1	1	HalOD1
SEL13214	A0A1H7MPU9	A0A1H7MPU9_9EURY	SAMN04488691_10348	Uncharacterized protein	117	1	1	1	HalOD1
SEL38175	A0A1H7PSE6	A0A1H7PSE6_9EURY	SAMN04488691_104170	Uncharacterized protein	106	1	1	1	HalOD1
SEK41399	A0A1H7GTQ8	A0A1H7GTQ8_9EURY	SAMN04488691_101396	Uncharacterized protein	93	1	1	1	HalOD1
SEL94394	A0A1H7UCB4	A0A1H7UCB4_9EURY	SAMN04488691_11226	Uncharacterized protein	90	1	1	1	HalOD1
ELZ79530	M0H4Y1	M0H4Y1_9EURY	C455_08097	Uncharacterized protein	123	1	1	1	HalOD1
ELZ80475	M0H7N0	M0H7N0_9EURY	C455_06376	Uncharacterized protein	106	1	1	1	HalOD1
ELZ74351	M0GQ22	M0GQ22_9EURY	C455_17921	Uncharacterized protein	93	1	1	1	HalOD1
ELZ78437	M0H3V1	M0H3V1_9EURY	C455_12158	Uncharacterized protein	61	1	1	1	HalOD1
ELZ75067	M0GU71	M0GU71_HALL2	C456_07397	Uncharacterized protein	115	1	1	1	HalOD1
ELZ71914	M0GM24	M0GM24_HALL2	C456_14208	Uncharacterized protein	104	1	1	1	HalOD1
ELZ72506	M0GJW1	M0GJW1_HALL2	C456_13043	Uncharacterized protein	93	1	1	1	HalOD1
ELZ75689	M0GXU9	M0GXU9_HALL2	C456_06048	Uncharacterized protein	66	1	1	1	HalOD1
CQR48856	A0A0D6JLU4	A0A0D6JLU4_9EURY	BN996_00305	Uncharacterized protein	115	1	1	1	HalOD1
CQR53277	A0A0D6JW08	A0A0D6JW08_9EURY	BN996_03553	Uncharacterized protein	104	1	1	1	HalOD1
CQR50740	A0A0D6JT10	A0A0D6JT10_9EURY	BN996_02223	Uncharacterized protein	93	1	1	1	HalOD1
CQR48599	A0A0D6JL44	A0A0D6JL44_9EURY	BN996_00045	Uncharacterized protein	66	1	1	1	HalOD1
AFK19738	I3R678	I3R678_HALMT	HFX_2046	Uncharacterized protein	116	1	1	1	HalOD1
AFK19923	I3R6R3	I3R6R3_HALMT	HFX_2235	Uncharacterized protein	105	1	1	1	HalOD1
AFK21418	I3RB08	I3RB08_HALMT	HFX_6296	Uncharacterized protein	104	1	1	1	HalOD1
AFK19799	I3R6D9	I3R6D9_HALMT	HFX_2108	Uncharacterized protein	99	1	1	1	HalOD1
AFK18460	I3R2K0	I3R2K0_HALMT	HFX_0737	Uncharacterized protein	93	1	1	1	HalOD1
ELZ96510	M0IIE5	M0IIE5_9EURY	C440_05163	Uncharacterized protein	116	1	1	1	HalOD1
ELZ96969	M0IND0	M0IND0_9EURY	C440_04308	Uncharacterized protein	104	1	1	1	HalOD1
ELZ97955	M0IMI7	M0IMI7_9EURY	C440_01868	Uncharacterized protein	103	1	1	1	HalOD1
ELZ91787	M0I6Z3	M0I6Z3_9EURY	C440_15784	Uncharacterized protein	93	1	1	1	HalOD1
ELZ65169	M0G2W9	M0G2W9_HALPT	C457_16747	Uncharacterized protein	115	1	1	1	HalOD1
ELZ69093	M0GC12	M0GC12_HALPT	C457_09656	Uncharacterized protein	104	1	1	1	HalOD1
ELZ65992	M0G365	M0G365_HALPT	C457_15577	Uncharacterized protein	100	1	1	1	HalOD1
ELZ73111	M0GLK2	M0GLK2_HALPT	C457_04091	Uncharacterized protein	93	1	1	1	HalOD1
ELZ68842	M0GBA7	M0GBA7_HALPT	C457_10521	Uncharacterized protein	86	1	1	1	HalOD1
ELZ66152	M0G3M5	M0G3M5_HALPT	C457_15290	Uncharacterized protein	67	1	1	1	HalOD1
ELZ68509	M0GCJ8	M0GCJ8_9EURY	C458_08946	Uncharacterized protein	115	1	1	1	HalOD1
ELZ72177	M0GKW8	M0GKW8_9EURY	C458_00635	Uncharacterized protein	104	1	1	1	HalOD1
ELZ62771	M0FRT6	M0FRT6_9EURY	C458_17500	Uncharacterized protein	93	1	1	1	HalOD1
ELZ68335	M0G7Y9	M0G7Y9_9EURY	C458_09986	Uncharacterized protein	66	1	1	1	HalOD1
ELZ68128	M0G991	M0G991_9EURY	C459_01002	Uncharacterized protein	115	1	1	1	HalOD1
ELZ60512	M0FMM0	M0FMM0_9EURY	C459_17381	Uncharacterized protein	104	1	1	1	HalOD1
ELZ64889	M0G227	M0G227_9EURY	C459_10195	Uncharacterized protein	93	1	1	1	HalOD1
ELZ67243	M0G6P9	M0G6P9_9EURY	C459_02080	Uncharacterized protein	66	1	1	1	HalOD1
ELZ56498	M0FB08	M0FB08_9EURY	C460_13825	Uncharacterized protein	115	1	1	1	HalOD1
ELZ59623	M0FJY9	M0FJY9_9EURY	C460_07253	Uncharacterized protein	104	1	1	1	HalOD1
ELZ58673	M0FH65	M0FH65_9EURY	C460_08825	Uncharacterized protein	93	1	1	1	HalOD1
ELZ55724	M0FAT2	M0FAT2_9EURY	C460_14670	Uncharacterized protein	66	1	1	1	HalOD1
ELK55255	L5NXW8	L5NXW8_9EURY	D320_05581	Uncharacterized protein	115	1	1	1	HalOD1
ELK49735	L5NH14	L5NH14_9EURY	D320_18277	Uncharacterized protein	104	1	1	1	HalOD1
ELK53453	L5NTK8	L5NTK8_9EURY	D320_12440	Uncharacterized protein	93	1	1	1	HalOD1
ELK45921	L5N5I9	L5N5I9_9EURY	D320_20959	Uncharacterized protein	66	1	1	1	HalOD1
KTG30479	A0A0W1SVJ3	A0A0W1SVJ3_9EURY	AUR66_07775	Uncharacterized protein	116	1	1	1	HalOD1
KTG25127	A0A0W1SFY9	A0A0W1SFY9_9EURY	AUR66_16485	Uncharacterized protein	113	1	1	1	HalOD1
KTG26596	A0A0W1SLL8	A0A0W1SLL8_9EURY	AUR66_16175	Uncharacterized protein	104	1	1	1	HalOD1
KTG24758	A0A0W1SFU3	A0A0W1SFU3_9EURY	AUR66_01410	Uncharacterized protein	93	1	1	1	HalOD1
KTG27748	A0A0W1SN97	A0A0W1SN97_9EURY	AUR66_13290	Uncharacterized protein	92	1	1	1	HalOD1
KTG08231	A0A0W1R4T2	A0A0W1R4T2_9EURY	AUR66_04210	Uncharacterized protein	85	1	1	1	HalOD1
KTG14399	A0A0W1RLH8	A0A0W1RLH8_9EURY	AUR66_19105	Uncharacterized protein	66	1	1	1	HalOD1
KTG14888	A0A0W1RNH6	A0A0W1RNH6_9EURY	AUR65_08145	Uncharacterized protein	115	1	1	1	HalOD1
KTG15619	A0A0W1RPU5	A0A0W1RPU5_9EURY	AUR65_06100	Uncharacterized protein	104	1	1	1	HalOD1
KTG15668	A0A0W1RQR7	A0A0W1RQR7_9EURY	AUR65_00140	Uncharacterized protein	93	1	1	1	HalOD1
KTG15086	A0A0W1RP22	A0A0W1RP22_9EURY	AUR65_09275	Uncharacterized protein	67	1	1	1	HalOD1
ELZ89188	M0HZK4	M0HZK4_9EURY	C441_16874	Uncharacterized protein	115	1	1	1	HalOD1
ELZ88582	M0HY09	M0HY09_9EURY	C441_17757	Uncharacterized protein	104	1	1	1	HalOD1
ELZ92791	M0I7M8	M0I7M8_9EURY	C441_11243	Uncharacterized protein	93	1	1	1	HalOD1
ELZ90006	M0HZY0	M0HZY0_9EURY	C441_13899	Uncharacterized protein	66	1	1	1	HalOD1
ADE04721	D4GTI0	D4GTI0_HALVD	HVO_1951	Uncharacterized protein	115	1	1	1	HalOD1
ADE02174	D4GRR3	D4GRR3_HALVD	HVO_A0604	Uncharacterized protein	104	1	1	1	HalOD1
ADE04163	D4GTT2	D4GTT2_HALVD	HVO_0777	Uncharacterized protein	93	1	1	1	HalOD1
ADE02376	D4GVA9	D4GVA9_HALVD	HVO_2176	Uncharacterized protein	66	1	1	1	HalOD1
ADQ66147	E4NM48	E4NM48_HALBP	Hbor_05460	Uncharacterized protein	123	1	1	1	HalOD1
ADQ69371	E4NWF1	E4NWF1_HALBP	Hbor_36650	Uncharacterized protein	106	1	1	1	HalOD1
ADQ68714	E4NUJ4	E4NUJ4_HALBP	Hbor_31790	Uncharacterized protein	98	1	1	1	HalOD1
ADQ67510	E4NNP6	E4NNP6_HALBP	Hbor_19430	Uncharacterized protein	94	1	1	1	HalOD1
ADQ69484	E4NWR4	E4NWR4_HALBP	Hbor_37790	Uncharacterized protein	94	1	1	1	HalOD1
ADQ66822	E4NR86	E4NR86_HALBP	Hbor_12330	Uncharacterized protein	93	1	1	1	HalOD1
ADQ69006	E4NV17	E4NV17_HALBP	Hbor_34860	Uncharacterized protein	91	1	1	1	HalOD1
ADQ66122	E4NM23	E4NM23_HALBP	Hbor_05210	hypothetical protein Hbor_05210	89	1	1	1	HalOD1
ADQ66683	E4NQJ5	E4NQJ5_HALBP	Hbor_10930	Uncharacterized protein	78	1	1	1	HalOD1
ADQ66863	E4NRS6	E4NRS6_HALBP	Hbor_12780	Uncharacterized protein	74	1	1	1	HalOD1
ELY23808	L9UHV7	L9UHV7_HALBP	C499_18694	Uncharacterized protein	73	1	1	1	HalOD1
ELZ34093	M0DH25	M0DH25_9EURY	C474_04010	Uncharacterized protein	120	1	1	1	HalOD1
ELZ31148	M0D8J2	M0D8J2_9EURY	C474_09944	Uncharacterized protein	118	1	1	1	HalOD1
ELZ31423	M0D9B9	M0D9B9_9EURY	C474_08987	Uncharacterized protein	118	1	1	1	HalOD1
ELZ33399	M0DGV4	M0DGV4_9EURY	C474_04945	Uncharacterized protein	113	1	1	1	HalOD1
ELZ30063	M0D5F3	M0D5F3_9EURY	C474_11895	Uncharacterized protein	109	1	1	1	HalOD1
ELZ31779	M0DC77	M0DC77_9EURY	C474_07837	Uncharacterized protein	107	1	1	1	HalOD1
ELZ30408	M0D6C9	M0D6C9_9EURY	C474_11366	Uncharacterized protein	104	1	1	1	HalOD1
ELZ32014	M0DD10	M0DD10_9EURY	C474_07607	Uncharacterized protein	103	1	1	1	HalOD1
ELZ26173	M0CU50	M0CU50_9EURY	C474_20771	Uncharacterized protein	99	1	1	1	HalOD1
ELZ29820	M0D2Y5	M0D2Y5_9EURY	C474_12326	Uncharacterized protein	99	1	1	1	HalOD1
ELZ31657	M0DAA4	M0DAA4_9EURY	C474_08037	Uncharacterized protein	96	1	1	1	HalOD1
ELZ26671	M0CTY1	M0CTY1_9EURY	C474_18560	Uncharacterized protein	92	1	1	1	HalOD1
ELZ35066	M0DHV3	M0DHV3_9EURY	C474_00300	Uncharacterized protein	91	1	1	1	HalOD1
ELZ30434	M0D8F1	M0D8F1_9EURY	C474_11496	Uncharacterized protein	90	1	1	1	HalOD1
ELZ31130	M0D6N4	M0D6N4_9EURY	C474_09854	Uncharacterized protein	90	1	1	1	HalOD1
ELZ30087	M0D5Y3	M0D5Y3_9EURY	C474_12015	Uncharacterized protein	89	1	1	1	HalOD1
ELZ28469	M0D2U6	M0D2U6_9EURY	C474_15214	Uncharacterized protein	82	1	1	1	HalOD1
ELZ34937	M0DJQ2	M0DJQ2_9EURY	C474_01212	Uncharacterized protein	74	1	1	1	HalOD1
ELZ29880	M0D360	M0D360_9EURY	C474_12626	Uncharacterized protein	67	1	1	1	HalOD1
SEP28085	A0A1H8WKA6	A0A1H8WKA6_9EURY	SAMN04487948_13216	Uncharacterized protein	120	1	1	1	HalOD1
SEO45133	A0A1H8PUA2	A0A1H8PUA2_9EURY	SAMN04487948_102480	Uncharacterized protein	111	1	1	1	HalOD1
SEO93926	A0A1H8TSW2	A0A1H8TSW2_9EURY	SAMN04487948_10894	Uncharacterized protein	100	1	1	1	HalOD1
SEP12043	A0A1H8V9R7	A0A1H8V9R7_9EURY	SAMN04487948_11511	Uncharacterized protein	96	1	1	1	HalOD1
SEP14539	A0A1H8VGM2	A0A1H8VGM2_9EURY	SAMN04487948_11683	Uncharacterized protein	95	1	1	1	HalOD1
SEO28406	A0A1H8NFR2	A0A1H8NFR2_9EURY	SAMN04487948_101519	Uncharacterized protein	93	1	1	1	HalOD1
EJN58745	J2ZDK0	J2ZDK0_9EURY	HSB1_32230	Uncharacterized protein	112	1	1	1	HalOD1
EJN57248	J2ZW57	J2ZW57_9EURY	HSB1_46340	Uncharacterized protein	111	1	1	1	HalOD1
EJN57193	J2ZW12	J2ZW12_9EURY	HSB1_45790	Uncharacterized protein	103	1	1	1	HalOD1
EJN57472	J3ETI7	J3ETI7_9EURY	HSB1_41600	Uncharacterized protein	100	1	1	1	HalOD1
EJN57474	J3JDG7	J3JDG7_9EURY	HSB1_41620	Uncharacterized protein	100	1	1	1	HalOD1
EJN58359	J3JEH2	J3JEH2_9EURY	HSB1_37760	Uncharacterized protein	100	1	1	1	HalOD1
KPN29160	A0A0P7HR68	A0A0P7HR68_9EURY	SY89_03394	Uncharacterized protein	108	1	1	1	HalOD1
KPN29047	A0A0P7G798	A0A0P7G798_9EURY	SY89_03281	Uncharacterized protein	98	1	1	1	HalOD1
KPN31190	A0A0P7HW17	A0A0P7HW17_9EURY	SY89_01933	Uncharacterized protein	87	1	1	1	HalOD1
SFP27790	A0A1I5P1R2	A0A1I5P1R2_9EURY	SAMN05216277_102299	Uncharacterized protein	87	1	1	1	HalOD1
KPN29393	A0A0P7HYJ5	A0A0P7HYJ5_9EURY	SY89_00106	Uncharacterized protein	84	1	1	1	HalOD1
KPN29124	A0A0P7HR37	A0A0P7HR37_9EURY	SY89_03358	Uncharacterized protein	75	1	1	1	HalOD1
SFP83864	A0A1I5TLB6	A0A1I5TLB6_9EURY	SAMN05216277_1102	Uncharacterized protein	75	1	1	1	HalOD1
OPF24634	A0A1V4C9P5	A0A1V4C9P5_9EURY	B4589_01245	Uncharacterized protein	98	1	1	1	HalOD1
OPF24594	A0A1V4C9K0	A0A1V4C9K0_9EURY	B4589_01015	Uncharacterized protein	95	1	1	1	HalOD1
OPF21694	A0A1V4C1W4	A0A1V4C1W4_9EURY	B4589_02950	Uncharacterized protein	87	1	1	1	HalOD1
OPF24767	A0A1V4C9S3	A0A1V4C9S3_9EURY	B4589_00095	Uncharacterized protein	86	1	1	1	HalOD1
ACV48138	C7NW09	C7NW09_HALMD	Hmuk_2025	Uncharacterized protein	100	1	1	1	HalOD1
ACV46727	C7NZ41	C7NZ41_HALMD	Hmuk_0595	Uncharacterized protein	87	1	1	1	HalOD1
ACV47064	C7P0T2	C7P0T2_HALMD	Hmuk_0935	Uncharacterized protein	87	1	1	1	HalOD1
ACV47456	C7P2Y4	C7P2Y4_HALMD	Hmuk_1335	Uncharacterized protein	85	1	1	1	HalOD1
ACV48476	C7NY16	C7NY16_HALMD	Hmuk_2364	Uncharacterized protein	83	1	1	1	HalOD1
ACV49257	C7P2E2	C7P2E2_HALMD	Hmuk_3152	Uncharacterized protein	82	1	1	1	HalOD1
AEN07084	G2MHX3	G2MHX3_9ARCH	Halar_3488	Uncharacterized protein	119	1	1	1	HalOD1
AEN05620	G2MLL7	G2MLL7_9ARCH	Halar_1913	Uncharacterized protein	117	1	1	1	HalOD1
AEN06092	G2MH02	G2MH02_9ARCH	Halar_2437	Uncharacterized protein	117	1	1	1	HalOD1
AEN06717	G2MMU1	G2MMU1_9ARCH	Halar_3094	Uncharacterized protein	117	1	1	1	HalOD1
AEN07192	G2MI81	G2MI81_9ARCH	Halar_3608	Uncharacterized protein	117	1	1	1	HalOD1
AEN07466	G2MQ04	G2MQ04_9ARCH	Halar_0201	Uncharacterized protein	102	1	1	1	HalOD1
AEN07814	G2MQ45	G2MQ45_9ARCH	Halar_0581	Uncharacterized protein	97	1	1	1	HalOD1
AEN07870	G2MQH9	G2MQH9_9ARCH	Halar_0647	Uncharacterized protein	94	1	1	1	HalOD1
AEN07356	G2MPH0	G2MPH0_9ARCH	Halar_0082	Uncharacterized protein	86	1	1	1	HalOD1
AEN04699	G2MKA2	G2MKA2_9ARCH	Halar_0934	Uncharacterized protein	85	1	1	1	HalOD1
AEN07601	G2MP10	G2MP10_9ARCH	Halar_0345	Uncharacterized protein	83	1	1	1	HalOD1
AEN07603	G2MP12	G2MP12_9ARCH	Halar_0347	Uncharacterized protein	71	1	1	1	HalOD1
ERH10024	U1PIU6	U1PIU6_9EURY	J07HX64_01791	Uncharacterized protein	104	1	1	1	HalOD1
SEV79628	A0A1I0LZ14	A0A1I0LZ14_9EURY	SAMN05216285_0002	Uncharacterized protein	117	1	1	1	HalOD1
SEV84465	A0A1I0M7K9	A0A1I0M7K9_9EURY	SAMN05216285_0609	Uncharacterized protein	116	1	1	1	HalOD1
SEW32258	A0A1I0QXH8	A0A1I0QXH8_9EURY	SAMN05216285_4073	Uncharacterized protein	113	1	1	1	HalOD1
SEW11578	A0A1I0PBB7	A0A1I0PBB7_9EURY	SAMN05216285_2369	Uncharacterized protein	112	1	1	1	HalOD1
SEW13277	A0A1I0PHT2	A0A1I0PHT2_9EURY	SAMN05216285_2526	Uncharacterized protein	108	1	1	1	HalOD1
SEW14210	A0A1I0PIJ2	A0A1I0PIJ2_9EURY	SAMN05216285_2608	Uncharacterized protein	108	1	1	1	HalOD1
SEW21577	A0A1I0Q4U8	A0A1I0Q4U8_9EURY	SAMN05216285_3036	Uncharacterized protein	107	1	1	1	HalOD1
SEW03000	A0A1I0NP75	A0A1I0NP75_9EURY	SAMN05216285_1941	Uncharacterized protein	106	1	1	1	HalOD1
SEW02922	A0A1I0NNL3	A0A1I0NNL3_9EURY	SAMN05216285_1934	Uncharacterized protein	104	1	1	1	HalOD1
SEW16181	A0A1I0PPL0	A0A1I0PPL0_9EURY	SAMN05216285_2781	Uncharacterized protein	104	1	1	1	HalOD1
SEV89167	A0A1I0MMG1	A0A1I0MMG1_9EURY	SAMN05216285_1122	Uncharacterized protein	103	1	1	1	HalOD1
SEW15203	A0A1I0PLK5	A0A1I0PLK5_9EURY	SAMN05216285_2698	Uncharacterized protein	102	1	1	1	HalOD1
SEW27389	A0A1I0QKZ9	A0A1I0QKZ9_9EURY	SAMN05216285_3672	Uncharacterized protein	101	1	1	1	HalOD1
SEV88569	A0A1I0MJS4	A0A1I0MJS4_9EURY	SAMN05216285_1059	Uncharacterized protein	99	1	1	1	HalOD1
SEW22951	A0A1I0Q7J1	A0A1I0Q7J1_9EURY	SAMN05216285_3197	Uncharacterized protein	99	1	1	1	HalOD1
SEV99225	A0A1I0ND88	A0A1I0ND88_9EURY	SAMN05216285_1600	Uncharacterized protein	96	1	1	1	HalOD1
SEW09420	A0A1I0P5V2	A0A1I0P5V2_9EURY	SAMN05216285_2155	Uncharacterized protein	96	1	1	1	HalOD1
SEV98528	A0A1I0NBU2	A0A1I0NBU2_9EURY	SAMN05216285_1537	Uncharacterized protein	95	1	1	1	HalOD1
SEV95583	A0A1I0N4N0	A0A1I0N4N0_9EURY	SAMN05216285_1299	Uncharacterized protein	93	1	1	1	HalOD1
SEW22966	A0A1I0Q7K0	A0A1I0Q7K0_9EURY	SAMN05216285_3199	Uncharacterized protein	88	1	1	1	HalOD1
SEW27301	A0A1I0QJI7	A0A1I0QJI7_9EURY	SAMN05216285_3664	Uncharacterized protein	85	1	1	1	HalOD1
SEV85794	A0A1I0MCU2	A0A1I0MCU2_9EURY	SAMN05216285_0765	Uncharacterized protein	84	1	1	1	HalOD1
SEW22236	A0A1I0Q632	A0A1I0Q632_9EURY	SAMN05216285_3110	Uncharacterized protein	72	1	1	1	HalOD1
AEH36488	F8D5R6	F8D5R6_HALXS	Halxa_1860	Uncharacterized protein	132	1	1	1
AEH38627	F8D3W5	F8D3W5_HALXS	Halxa_4022	Uncharacterized protein	129	1	1	1	HalOD1
AEH36408	F8D556	F8D556_HALXS	Halxa_1780	Uncharacterized protein	124	1	1	1	HalOD1
AEH35403	F8D6X4	F8D6X4_HALXS	Halxa_0764	Uncharacterized protein	123	1	1	1	HalOD1
AEH35671	F8D963	F8D963_HALXS	Halxa_1035	Uncharacterized protein	122	1	1	1	HalOD1
AEH37151	F8DC38	F8DC38_HALXS	Halxa_2533	Uncharacterized protein	116	1	1	1	HalOD1
AEH38199	F8DAB6	F8DAB6_HALXS	Halxa_3589	Uncharacterized protein	112	1	1	1	HalOD1
AEH38881	F8D621	F8D621_HALXS	Halxa_4279	Uncharacterized protein	110	1	1	1	HalOD1
AEH36625	F8D761	F8D761_HALXS	Halxa_2000	Uncharacterized protein	105	1	1	1	HalOD1
AEH36173	F8D3E7	F8D3E7_HALXS	Halxa_1541	Uncharacterized protein	104	1	1	1	HalOD1
AEH36333	F8D4K5	F8D4K5_HALXS	Halxa_1702	Uncharacterized protein	104	1	1	1	HalOD1
AEH37823	F8D7A6	F8D7A6_HALXS	Halxa_3211	Uncharacterized protein	103	1	1	1	HalOD1
AEH36407	F8D555	F8D555_HALXS	Halxa_1779	Uncharacterized protein	102	1	1	1	HalOD1
AEH37155	F8DC42	F8DC42_HALXS	Halxa_2537	Uncharacterized protein	102	1	1	1	HalOD1
AEH37979	F8D8R9	F8D8R9_HALXS	Halxa_3367	Uncharacterized protein	101	1	1	1	HalOD1
AEH35730	F8D9V3	F8D9V3_HALXS	Halxa_1096	Uncharacterized protein	100	1	1	1	HalOD1
AEH36315	F8D4I7	F8D4I7_HALXS	Halxa_1683	Uncharacterized protein	99	1	1	1	HalOD1
AEH39444	F8DEF2	F8DEF2_HALXS	Halxa_0203	Uncharacterized protein	99	1	1	1	HalOD1
AEH37232	F8DCQ8	F8DCQ8_HALXS	Halxa_2614	Uncharacterized protein	98	1	1	1	HalOD1
AEH37758	F8D6L8	F8D6L8_HALXS	Halxa_3145	Uncharacterized protein	96	1	1	1	HalOD1
AEH35902	F8DBC3	F8DBC3_HALXS	Halxa_1269	Uncharacterized protein	95	1	1	1	HalOD1
AEH37095	F8D8Y4	F8D8Y4_HALXS	Halxa_2476	Uncharacterized protein	94	1	1	1	HalOD1
AEH35520	F8D667	F8D667_HALXS	Halxa_0883	Uncharacterized protein	90	1	1	1	HalOD1
AEH36693	F8D7W2	F8D7W2_HALXS	Halxa_2068	Uncharacterized protein	90	1	1	1	HalOD1
AEH36575	F8D6I6	F8D6I6_HALXS	Halxa_1948	Uncharacterized protein	88	1	1	1	HalOD1
AEH36308	F8D4I0	F8D4I0_HALXS	Halxa_1676	Uncharacterized protein	85	1	1	1	HalOD1
AEH39441	F8DEE9	F8DEE9_HALXS	Halxa_0200	Uncharacterized protein	81	1	1	1	HalOD1
AEH39217	F8DDW3	F8DDW3_HALXS	Halxa_0634	Uncharacterized protein	78	1	1	1	HalOD1
AEH38909	F8DBU9	F8DBU9_HALXS	Halxa_4307	Uncharacterized protein	75	1	1	1	HalOD1
KTG11198	A0A0W1RCN7	A0A0W1RCN7_9EURY	AUR64_04510	Uncharacterized protein	147	1	1	1
KTG11583	A0A0W1RDR7	A0A0W1RDR7_9EURY	AUR64_03540	Uncharacterized protein	137	1	1	1
KTG09949	A0A0W1R960	A0A0W1R960_9EURY	AUR64_10055	Uncharacterized protein	132	1	1	1	HalOD1
KTG09435	A0A0W1R7M8	A0A0W1R7M8_9EURY	AUR64_16795	Uncharacterized protein	125	1	1	1	HalOD1
KTG08806	A0A0W1R5S1	A0A0W1R5S1_9EURY	AUR64_13380	Uncharacterized protein	117	1	1	1	HalOD1
KTG10614	A0A0W1RB69	A0A0W1RB69_9EURY	AUR64_08080	Uncharacterized protein	117	1	1	1	HalOD1
KTG08423	A0A0W1R5A6	A0A0W1R5A6_9EURY	AUR64_19535	Uncharacterized protein	103	1	1	1	HalOD1
KTG08596	A0A0W1R5K0	A0A0W1R5K0_9EURY	AUR64_18175	Uncharacterized protein	101	1	1	1	HalOD1
KTG08343	A0A0W1R518	A0A0W1R518_9EURY	AUR64_19105	Uncharacterized protein	99	1	1	1	HalOD1
KTG10311	A0A0W1RAA9	A0A0W1RAA9_9EURY	AUR64_12100	Uncharacterized protein	95	1	1	1	HalOD1
KTG10753	A0A0W1RBI5	A0A0W1RBI5_9EURY	AUR64_06065	Uncharacterized protein	92	1	1	1	HalOD1
KTG09689	A0A0W1R856	A0A0W1R856_9EURY	AUR64_08585	Uncharacterized protein	89	1	1	1	HalOD1
KTG08015	A0A0W1R4I9	A0A0W1R4I9_9EURY	AUR64_01635	Uncharacterized protein	88	1	1	1	HalOD1
CCQ33971	F7PKI7	F7PKI7_9EURY	HLRTI_002030 HTIA_1850	Uncharacterized protein	90	1	1	1	HalOD1
CCQ35120	F7PJM9	F7PJM9_9EURY	HLRTI_001378 HTIA_p3018	Uncharacterized protein	86	1	1	1	HalOD1
ACV11971	C7NRN5	C7NRN5_HALUD	Huta_1799	Uncharacterized protein	88	1	1	1	HalOD1
AQL44860	A0A1Q1FPW6	A0A1Q1FPW6_9EURY	BV210_19035	Uncharacterized protein	126	1	1	1	HalOD1
AQL44899	A0A1Q1FQ17	A0A1Q1FQ17_9EURY	BV210_19265	Uncharacterized protein	124	1	1	1	HalOD1
AQL44152	A0A1Q1FMX2	A0A1Q1FMX2_9EURY	BV210_16185	Uncharacterized protein	118	1	1	1	HalOD1
AQL41237	A0A1Q1FEJ4	A0A1Q1FEJ4_9EURY	BV210_00265	Uncharacterized protein	106	1	1	1	HalOD1
AQL44778	A0A1Q1FPQ1	A0A1Q1FPQ1_9EURY	BV210_18700	Uncharacterized protein	106	1	1	1	HalOD1
AQL42056	A0A1Q1FGY8	A0A1Q1FGY8_9EURY	BV210_04695	Uncharacterized protein	100	1	1	1	HalOD1
AQL44400	A0A1Q1FNI3	A0A1Q1FNI3_9EURY	BV210_17490	Uncharacterized protein	97	1	1	1	HalOD1
AQL44768	A0A1Q1FPP0	A0A1Q1FPP0_9EURY	BV210_18645	Uncharacterized protein	95	1	1	1	HalOD1
AQL44139	A0A1Q1FMV0	A0A1Q1FMV0_9EURY	BV210_16115	Uncharacterized protein	89	1	1	1	HalOD1
AQL44531	A0A1Q1FNV9	A0A1Q1FNV9_9EURY	BV210_09785	Uncharacterized protein	88	1	1	1	HalOD1
AQL44628	A0A1Q1FP91	A0A1Q1FP91_9EURY	BV210_17820	Uncharacterized protein	88	1	1	1	HalOD1
AQL44876	A0A1Q1FPX7	A0A1Q1FPX7_9EURY	BV210_19135	Uncharacterized protein	85	1	1	1	HalOD1
AQL42911	A0A1Q1FJA7	A0A1Q1FJA7_9EURY	BV210_09370	Uncharacterized protein	83	1	1	1	HalOD1
AQL44502	A0A1Q1FNX4	A0A1Q1FNX4_9EURY	BV210_07200	Uncharacterized protein	79	1	1	1	HalOD1
AQL44482	A0A1Q1FNV3	A0A1Q1FNV3_9EURY	BV210_05260	Uncharacterized protein	73	1	1	1	HalOD1
AQL44423	A0A1Q1FNK8	A0A1Q1FNK8_9EURY	BV210_00890	Uncharacterized protein	72	1	1	1	HalOD1
AQL44564	A0A1Q1FP12	A0A1Q1FP12_9EURY	BV210_14015	Uncharacterized protein	70	1	1	1	HalOD1
EMA70545	M0PNW2	M0PNW2_9EURY	C461_01187	Uncharacterized protein	106	1	1	1	HalOD1
EMA70734	M0PM54	M0PM54_9EURY	C461_00557	Uncharacterized protein	98	1	1	1	HalOD1
EMA66329	M0P9T2	M0P9T2_9EURY	C461_11864	Uncharacterized protein	97	1	1	1	HalOD1
EMA70662	M0PKV8	M0PKV8_9EURY	C461_00197	Uncharacterized protein	94	1	1	1	HalOD1
EMA70713	M0PLA0	M0PLA0_9EURY	C461_00452	Uncharacterized protein	92	1	1	1	HalOD1
SFH57113	A0A1I3B4B0	A0A1I3B4B0_9EURY	SAMN04488066_10978	Uncharacterized protein	121	1	1	1	HalOD1
SFH41197	A0A1I2ZTL3	A0A1I2ZTL3_9EURY	SAMN04488066_103120	Uncharacterized protein	109	1	1	1	HalOD1
SFH48074	A0A1I3ADC4	A0A1I3ADC4_9EURY	SAMN04488066_105101	Uncharacterized protein	106	1	1	1	HalOD1
SFH75774	A0A1I3CMM5	A0A1I3CMM5_9EURY	SAMN04488066_12516	Uncharacterized protein	100	1	1	1	HalOD1
SFH48017	A0A1I3AD55	A0A1I3AD55_9EURY	SAMN04488066_10595	Uncharacterized protein	99	1	1	1	HalOD1
SFH47279	A0A1I3AC44	A0A1I3AC44_9EURY	SAMN04488066_10526	Uncharacterized protein	89	1	1	1	HalOD1
SFH48136	A0A1I3AE99	A0A1I3AE99_9EURY	SAMN04488066_105107	Uncharacterized protein	84	1	1	1	HalOD1
SFH50127	A0A1I3AJ86	A0A1I3AJ86_9EURY	SAMN04488066_10640	Uncharacterized protein	78	1	1	1	HalOD1
SFH50105	A0A1I3AJ96	A0A1I3AJ96_9EURY	SAMN04488066_10638	Uncharacterized protein	76	1	1	1	HalOD1
EMA70265	M0PN71	M0PN71_9EURY	C462_10979	Uncharacterized protein	99	1	1	1	HalOD1
EMA72605	M0PUT9	M0PUT9_9EURY	C462_00993	Uncharacterized protein	92	1	1	1	HalOD1
ELZ42960	M0E596	M0E596_9EURY	C463_10160	Uncharacterized protein	108	1	1	1	HalOD1
ELZ47443	M0EK43	M0EK43_9EURY	C463_02751	Uncharacterized protein	99	1	1	1	HalOD1
ELZ49610	M0EPI9	M0EPI9_9EURY	C464_04011	Uncharacterized protein	108	1	1	1	HalOD1
ELZ44232	M0EBH5	M0EBH5_9EURY	C464_15405	Uncharacterized protein	101	1	1	1	HalOD1
ELZ46350	M0EF10	M0EF10_9EURY	C464_11063	Uncharacterized protein	101	1	1	1	HalOD1
ELZ46349	M0EIV7	M0EIV7_9EURY	C464_11058	Uncharacterized protein	92	1	1	1	HalOD1
ELZ44180	M0E8T6	M0E8T6_9EURY	C464_15145	Uncharacterized protein	86	1	1	1	HalOD1
ELZ46348	M0EGZ6	M0EGZ6_9EURY	C464_11053	Uncharacterized protein	78	1	1	1	HalOD1
ELZ46352	M0EHH2	M0EHH2_9EURY	C464_11073	Uncharacterized protein	60	1	1	1	HalOD1
ELZ51863	M0EXQ9	M0EXQ9_9EURY	C466_13095	Uncharacterized protein	99	1	1	1	HalOD1
ELZ48749	M0EQN5	M0EQN5_9EURY	C465_09205	Uncharacterized protein	99	1	1	1	HalOD1
OSP07227	A0A1X4H7S7	A0A1X4H7S7_9EURY	B9H04_08700	Uncharacterized protein	107	1	1	1	HalOD1
OSO97548	A0A1X4GK95	A0A1X4GK95_9EURY	B9H04_12560	Uncharacterized protein	99	1	1	1	HalOD1
ELZ54498	M0F5C7	M0F5C7_9EURY	C467_11115	Uncharacterized protein	110	1	1	1	HalOD1
EMA57648	M0NJC0	M0NJC0_9EURY	C468_16697	Uncharacterized protein	124	1	1	1	HalOD1
EMA65546	M0P671	M0P671_9EURY	C468_06178	Uncharacterized protein	106	1	1	1	HalOD1
EMA68110	M0PH72	M0PH72_9EURY	C468_02479	Uncharacterized protein	97	1	1	1	HalOD1
EMA65519	M0P7L1	M0P7L1_9EURY	C468_06043	Uncharacterized protein	89	1	1	1	HalOD1
EMA65552	M0P600	M0P600_9EURY	C468_06208	Uncharacterized protein	86	1	1	1	HalOD1
EMA64932	M0P468	M0P468_9EURY	C468_07602	Uncharacterized protein	81	1	1	1	HalOD1
EMA65512	M0P5W9	M0P5W9_9EURY	C468_06008	Uncharacterized protein	75	1	1	1	HalOD1
AQM75280	A0A218KRV6	A0A218KRV6_9EURY	pR1SE_16	Uncharacterized protein	132	1	1	1	HalOD1
ACM56631	B9LMP3	B9LMP3_HALLT	Hlac_1034	Uncharacterized protein	108	1	1	1	HalOD1
ACM59000	B9LX09	B9LX09_HALLT	Hlac_3490	Uncharacterized protein	104	1	1	1	HalOD1
ACM56622	B9LMN4	B9LMN4_HALLT	Hlac_1025	Uncharacterized protein	103	1	1	1	HalOD1
ACM58243	B9LU49	B9LU49_HALLT	Hlac_2672	Uncharacterized protein	101	1	1	1	HalOD1
ACM58895	B9LWQ4	B9LWQ4_HALLT	Hlac_3378	Uncharacterized protein	100	1	1	1	HalOD1
ACM58889	B9LWP8	B9LWP8_HALLT	Hlac_3370	Uncharacterized protein	91	1	1	1	HalOD1
ACM58701	B9LVI8	B9LVI8_HALLT	Hlac_3165	Uncharacterized protein	86	1	1	1	HalOD1
ACM59103	B9LXB2	B9LXB2_HALLT	Hlac_3596	Uncharacterized protein	78	1	1	1	HalOD1
EMA59365	M0NRW2	M0NRW2_9EURY	C469_12071	Uncharacterized protein	118	1	1	1	HalOD1
EMA60217	M0NQK4	M0NQK4_9EURY	C469_09135	Uncharacterized protein	100	1	1	1	HalOD1
EMA58922	M0NLU0	M0NLU0_9EURY	C469_12143	Uncharacterized protein	89	1	1	1	HalOD1
EMA59359	M0NQ82	M0NQ82_9EURY	C469_12041	Uncharacterized protein	86	1	1	1	HalOD1
EMA59124	M0NPL9	M0NPL9_9EURY	C469_10856	Uncharacterized protein	81	1	1	1	HalOD1
EMA58929	M0NP31	M0NP31_9EURY	C469_12178	Uncharacterized protein	75	1	1	1	HalOD1
EMA60086	M0NQQ3	M0NQQ3_9EURY	C470_09769	Uncharacterized protein	99	1	1	1	HalOD1
KDS92057	A0A081EXB9	A0A081EXB9_9EURY	FK85_08985	Uncharacterized protein	120	1	1	1	HalOD1
KKF39759	A0A0F8D645	A0A0F8D645_9EURY	FK85_26100	Uncharacterized protein	100	1	1	1	HalOD1
KDS91452	A0A081EVL4	A0A081EVL4_9EURY	FK85_01995	Uncharacterized protein	86	1	1	1	HalOD1
KDS90371	A0A081ESI3	A0A081ESI3_9EURY	FK85_15410	Uncharacterized protein	75	1	1	1	HalOD1
ELZ40987	M0E225	M0E225_9EURY	C471_07385	Uncharacterized protein	101	1	1	1	HalOD1
ELZ38270	M0DRZ5	M0DRZ5_9EURY	C471_09930	Uncharacterized protein	70	1	1	1	HalOD1
CDK40308	V6DY58	V6DY58_9EURY	C472_06640 BN903_97	Uncharacterized protein	101	1	1	1	HalOD1
OTF12991	A0A1Y3AJM0	A0A1Y3AJM0_9EURY	B9G38_01675	Uncharacterized protein	107	1	1	1	HalOD1
OTF02682	A0A1Y3AGD0	A0A1Y3AGD0_9EURY	B9G38_14495	Uncharacterized protein	101	1	1	1	HalOD1
OTF06786	A0A1Y3AEL4	A0A1Y3AEL4_9EURY	B9G38_11020	Uncharacterized protein	99	1	1	1	HalOD1
OTF04363	A0A1Y3AGX6	A0A1Y3AGX6_9EURY	B9G38_13490	Uncharacterized protein	72	1	1	1	HalOD1
OTE99543	A0A1Y3A8B3	A0A1Y3A8B3_9EURY	B9G49_11435	Uncharacterized protein	107	1	1	1	HalOD1
OTF01587	A0A1Y3ABB0	A0A1Y3ABB0_9EURY	B9G49_01775	hypothetical protein B9G49_01775	99	1	1	1	HalOD1
OTF01686	A0A1Y3ADN6	A0A1Y3ADN6_9EURY	B9G49_00005	Uncharacterized protein	98	1	1	1	HalOD1
OTF01979	A0A1Y3AET1	A0A1Y3AET1_9EURY	B9G49_01665	Uncharacterized protein	95	1	1	1	HalOD1
OTF01990	A0A1Y3ADG0	A0A1Y3ADG0_9EURY	B9G49_00135	Uncharacterized protein	81	1	1	1	HalOD1
OTF01759	A0A1Y3AE62	A0A1Y3AE62_9EURY	B9G49_00410	Uncharacterized protein	73	1	1	1	HalOD1
ELZ38744	M0DXD0	M0DXD0_9EURY	C472_06640	Uncharacterized protein	110	1	1	1	HalOD1
ELZ31684	M0DBZ1	M0DBZ1_9EURY	C473_10847	Uncharacterized protein	99	1	1	1	HalOD1
KOX92711	A0A0M9AKV9	A0A0M9AKV9_9EURY	AMR74_16810	Uncharacterized protein	108	1	1	1	HalOD1
KOX97695	A0A0M9ATU1	A0A0M9ATU1_9EURY	AMR74_02010	Uncharacterized protein	101	1	1	1	HalOD1
KOX98051	A0A0M9AUZ6	A0A0M9AUZ6_9EURY	AMR74_03905	Uncharacterized protein	79	1	1	1	HalOD1
SDF19253	A0A1G7J301	A0A1G7J301_9EURY	SAMN04488067_102278	Uncharacterized protein	118	1	1	1	HalOD1
SDF25999	A0A1G7JNF9	A0A1G7JNF9_9EURY	SAMN04488067_10311	Uncharacterized protein	118	1	1	1	HalOD1
SDF26486	A0A1G7JNP1	A0A1G7JNP1_9EURY	SAMN04488067_10328	Uncharacterized protein	105	1	1	1	HalOD1
SDF71103	A0A1G7NAP0	A0A1G7NAP0_9EURY	SAMN04488067_107112	Uncharacterized protein	101	1	1	1	HalOD1
SDF39160	A0A1G7KQC8	A0A1G7KQC8_9EURY	SAMN04488067_10440	Uncharacterized protein	93	1	1	1	HalOD1
ELZ19914	M0CDG7	M0CDG7_9EURY	C475_21489	Uncharacterized protein	122	1	1	1	HalOD1
ELZ22314	M0CK98	M0CK98_9EURY	C475_17418	Uncharacterized protein	110	1	1	1	HalOD1
ELZ29288	M0D357	M0D357_9EURY	C475_03689	Uncharacterized protein	105	1	1	1	HalOD1
ELZ23583	M0CLU1	M0CLU1_9EURY	C475_14968	Uncharacterized protein	104	1	1	1	HalOD1
ELZ24873	M0CQG1	M0CQG1_9EURY	C475_11570	Uncharacterized protein	101	1	1	1	HalOD1
ELZ25066	M0CPB5	M0CPB5_9EURY	C475_10984	Uncharacterized protein	98	1	1	1	HalOD1
ELZ23653	M0CM02	M0CM02_9EURY	C475_15318	Uncharacterized protein	97	1	1	1	HalOD1
ELZ25703	M0CSS6	M0CSS6_9EURY	C475_09599	Uncharacterized protein	96	1	1	1	HalOD1
ELZ26826	M0CUC1	M0CUC1_9EURY	C475_07826	Uncharacterized protein	94	1	1	1	HalOD1
ELZ24895	M0CNP7	M0CNP7_9EURY	C475_11680	Uncharacterized protein	92	1	1	1	HalOD1
ELZ27463	M0CXV4	M0CXV4_9EURY	C475_06075	Uncharacterized protein	92	1	1	1	HalOD1
ELZ19918	M0CBA1	M0CBA1_9EURY	C475_21509	Uncharacterized protein	91	1	1	1	HalOD1
ELZ19988	M0CBJ8	M0CBJ8_9EURY	C475_21859	Uncharacterized protein	88	1	1	1	HalOD1
ELZ29691	M0D2E5	M0D2E5_9EURY	C475_02051	Uncharacterized protein	87	1	1	1	HalOD1
ELZ28794	M0D3Q6	M0D3Q6_9EURY	C475_04131	Uncharacterized protein	82	1	1	1	HalOD1
ELZ30298	M0D613	M0D613_9EURY	C475_01147	Uncharacterized protein	80	1	1	1	HalOD1
AHF98768	W0JJH9	W0JJH9_9EURY	HALLA_07750	Uncharacterized protein	123	1	1	1	HalOD1
AHF99927	W0JSH5	W0JSH5_9EURY	HALLA_15135	Uncharacterized protein	117	1	1	1	HalOD1
AHG00763	W0JUP1	W0JUP1_9EURY	HALLA_06340	Uncharacterized protein	117	1	1	1	HalOD1
AHG01917	W0JXA2	W0JXA2_9EURY	HALLA_01070	Uncharacterized protein	116	1	1	1	HalOD1
AHG01488	W0JWR0	W0JWR0_9EURY	HALLA_03605	Uncharacterized protein	113	1	1	1	HalOD1
AHG01894	W0JTI9	W0JTI9_9EURY	HALLA_00955	Uncharacterized protein	113	1	1	1	HalOD1
AHF99605	W0JLI9	W0JLI9_9EURY	HALLA_13185	Uncharacterized protein	112	1	1	1	HalOD1
AHG00234	W0JNP8	W0JNP8_9EURY	HALLA_16930	Uncharacterized protein	112	1	1	1	HalOD1
AHG00706	W0JPQ7	W0JPQ7_9EURY	HALLA_05290	Uncharacterized protein	112	1	1	1	HalOD1
AHG00822	W0JU57	W0JU57_9EURY	HALLA_09375	Uncharacterized protein	112	1	1	1	HalOD1
AHG00891	W0JQ93	W0JQ93_9EURY	HALLA_11490	Uncharacterized protein	112	1	1	1	HalOD1
AHG01168	W0JVS4	W0JVS4_9EURY	HALLA_18660	Uncharacterized protein	112	1	1	1	HalOD1
AHF98671	W0JMY2	W0JMY2_9EURY	HALLA_07215	Uncharacterized protein	105	1	1	1	HalOD1
AHF99466	W0JQA8	W0JQA8_9EURY	HALLA_12395	Uncharacterized protein	103	1	1	1	HalOD1
AHG00350	W0JT13	W0JT13_9EURY	HALLA_17650	Uncharacterized protein	103	1	1	1	HalOD1
AHF99538	W0JLR9	W0JLR9_9EURY	HALLA_12795	Uncharacterized protein	102	1	1	1	HalOD1
AHF98648	W0JJ60	W0JJ60_9EURY	HALLA_07080	Uncharacterized protein	100	1	1	1	HalOD1
AHF98616	W0JMS4	W0JMS4_9EURY	HALLA_06885	Uncharacterized protein	97	1	1	1	HalOD1
AHG00553	W0JU38	W0JU38_9EURY	HALLA_18940	Uncharacterized protein	96	1	1	1	HalOD1
AHF99290	W0JKP6	W0JKP6_9EURY	HALLA_10900	Uncharacterized protein	91	1	1	1	HalOD1
AHF99006	W0JNX7	W0JNX7_9EURY	HALLA_09100	Uncharacterized protein	90	1	1	1	HalOD1
AHG00447	W0JT16	W0JT16_9EURY	HALLA_18235	Uncharacterized protein	90	1	1	1	HalOD1
AHG02241	W0JUI4	W0JUI4_9EURY	HALLA_20280	Uncharacterized protein	90	1	1	1	HalOD1
AHG00304	W0JP00	W0JP00_9EURY	HALLA_17355	Uncharacterized protein	88	1	1	1	HalOD1
AHF99125	W0JK59	W0JK59_9EURY	HALLA_09980	Uncharacterized protein	86	1	1	1	HalOD1
AHG00432	W0JT03	W0JT03_9EURY	HALLA_18145	Uncharacterized protein	81	1	1	1	HalOD1
AHG01745	W0JWY6	W0JWY6_9EURY	HALLA_00205	Uncharacterized protein	76	1	1	1	HalOD1
AHF99627	W0JRJ9	W0JRJ9_9EURY	HALLA_13350	Uncharacterized protein	73	1	1	1	HalOD1
AHG00100	W0JSB7	W0JSB7_9EURY	HALLA_16125	Uncharacterized protein	70	1	1	1	HalOD1
AHG01884	W0JTI0	W0JTI0_9EURY	HALLA_00905	Uncharacterized protein	68	1	1	1	HalOD1
KMT45845	A0A0J8F6A8	A0A0J8F6A8_9EURY	EL22_26940	Uncharacterized protein	123	1	1	1	HalOD1
KDE59631	A0A063ZS02	A0A063ZS02_9EURY	EL22_19370	Uncharacterized protein	116	1	1	1	HalOD1
KDE60056	A0A063ZT86	A0A063ZT86_9EURY	EL22_12865	Uncharacterized protein	116	1	1	1	HalOD1
KDE57326	A0A063ZKC8	A0A063ZKC8_9EURY	EL22_12985	Uncharacterized protein	112	1	1	1	HalOD1
KDE59042	A0A063ZR27	A0A063ZR27_9EURY	EL22_00725	Uncharacterized protein	103	1	1	1	HalOD1
KDE58869	A0A063ZLE3	A0A063ZLE3_9EURY	EL22_01765	Uncharacterized protein	101	1	1	1	HalOD1
KDE58230	A0A063ZLB7	A0A063ZLB7_9EURY	EL22_06155	Uncharacterized protein	100	1	1	1	HalOD1
KDE59190	A0A063ZP41	A0A063ZP41_9EURY	EL22_24250	Uncharacterized protein	96	1	1	1	HalOD1
KMT45866	A0A0J8I3G0	A0A0J8I3G0_9EURY	EL22_26500	Uncharacterized protein	91	1	1	1	HalOD1
KMT45861	A0A0J8I3F4	A0A0J8I3F4_9EURY	EL22_26405	Uncharacterized protein	90	1	1	1	HalOD1
KDE59560	A0A063ZQ77	A0A063ZQ77_9EURY	EL22_20310	Uncharacterized protein	86	1	1	1	HalOD1
KDE59090	A0A063ZNV2	A0A063ZNV2_9EURY	EL22_24780	Uncharacterized protein	85	1	1	1	HalOD1
KDE60088	A0A063ZMV9	A0A063ZMV9_9EURY	EL22_10910	Uncharacterized protein	85	1	1	1	HalOD1
KDE56859	A0A063ZFP4	A0A063ZFP4_9EURY	EL22_19160	Uncharacterized protein	84	1	1	1	HalOD1
KDE57532	A0A063ZLR7	A0A063ZLR7_9EURY	EL22_11500	Uncharacterized protein	71	1	1	1	HalOD1
KDE58345	A0A063ZLP1	A0A063ZLP1_9EURY	EL22_05395	Uncharacterized protein	70	1	1	1	HalOD1
KMT45707	A0A0J8F6J8	A0A0J8F6J8_9EURY	EL22_28670	Uncharacterized protein	60	1	1	1	HalOD1
APX95338	A0A1N6ZIR7	A0A1N6ZIR7_9EURY	BB347_01205	Uncharacterized protein	126	1	1	1	HalOD1
APX96299	A0A1N7E1E2	A0A1N7E1E2_9EURY	BB347_06520	Uncharacterized protein	117	1	1	1	HalOD1
APX97974	A0A1N7AHY3	A0A1N7AHY3_9EURY	BB347_15915	Uncharacterized protein	112	1	1	1	HalOD1
APX95235	A0A1N6ZV27	A0A1N6ZV27_9EURY	BB347_00675	Uncharacterized protein	110	1	1	1	HalOD1
SIR67600	A0A1N7CVN8	A0A1N7CVN8_9EURY	SAMN05421809_1903	Uncharacterized protein	110	1	1	1	HalOD1
APX95895	A0A1N6XPR4	A0A1N6XPR4_9EURY	BB347_04280	Uncharacterized protein	107	1	1	1	HalOD1
APX97584	A0A1N7F7B1	A0A1N7F7B1_9EURY	BB347_13740	Uncharacterized protein	107	1	1	1	HalOD1
APX97832	A0A1N7ENU9	A0A1N7ENU9_9EURY	BB347_15070	Uncharacterized protein	106	1	1	1	HalOD1
APX98034	A0A1N7ACP5	A0A1N7ACP5_9EURY	BB347_16225	Uncharacterized protein	105	1	1	1	HalOD1
APX95494	A0A1N6Z1L3	A0A1N6Z1L3_9EURY	BB347_02065	Uncharacterized protein	103	1	1	1	HalOD1
APX97126	A0A1N7CYR4	A0A1N7CYR4_9EURY	BB347_11105	Uncharacterized protein	100	1	1	1	HalOD1
APX98460	A0A1N7FI09	A0A1N7FI09_9EURY	BB347_17300	Uncharacterized protein	99	1	1	1	HalOD1
APX96086	A0A1N7DP51	A0A1N7DP51_9EURY	BB347_05330	Uncharacterized protein	98	1	1	1	HalOD1
APX95944	A0A1N6XIH0	A0A1N6XIH0_9EURY	BB347_04545	Uncharacterized protein	97	1	1	1	HalOD1
APX98221	A0A1P8RHX0	A0A1P8RHX0_9EURY	BB347_10845	Uncharacterized protein	97	1	1	1	HalOD1
APX95684	A0A1N6YFL1	A0A1N6YFL1_9EURY	BB347_03100	Uncharacterized protein	96	1	1	1	HalOD1
APX95658	A0A1N6YIF0	A0A1N6YIF0_9EURY	BB347_02970	Uncharacterized protein	95	1	1	1	HalOD1
SIR40749	A0A1N7ANR7	A0A1N7ANR7_9EURY	SAMN05421809_1240	Uncharacterized protein	88	1	1	1	HalOD1
APX96596	A0A1N7BTZ8	A0A1N7BTZ8_9EURY	BB347_08190	Uncharacterized protein	82	1	1	1	HalOD1
APX98294	A0A1P8RI00	A0A1P8RI00_9EURY	BB347_15610	Uncharacterized protein	79	1	1	1	HalOD1
SET60577	A0A1G6PCB4	A0A1G6PCB4_9EURY	SAMN04488694_10948 SAMN05192552_100775	Uncharacterized protein	123	1	1	1	HalOD1
SET30514	A0A1G6Q5G7	A0A1G6Q5G7_9EURY	SAMN04488694_105122	hypothetical protein SAMN04488694_105122	118	1	1	1	HalOD1
SES85708	A0A1H9ZXW0	A0A1H9ZXW0_9EURY	SAMN04488694_102131	hypothetical protein SAMN04488694_102131	117	1	1	1	HalOD1
SET81896	A0A1I0HDJ3	A0A1I0HDJ3_9EURY	SAMN04488694_11375	hypothetical protein SAMN04488694_11375	109	1	1	1	HalOD1
SET22764	A0A1G6LJJ4	A0A1G6LJJ4_9EURY	SAMN04488694_104296	hypothetical protein SAMN04488694_104296	102	1	1	1	HalOD1
SET40420	A0A1G6NKX1	A0A1G6NKX1_9EURY	SAMN04488694_106110	hypothetical protein SAMN04488694_106110	101	1	1	1	HalOD1
SDD05138	A0A1I0FIH6	A0A1I0FIH6_9EURY	SAMN04488694_108120 SAMN05192552_1011102	Uncharacterized protein	100	1	1	1	HalOD1
SET29185	A0A1G6SN40	A0A1G6SN40_9EURY	SAMN04488694_10580	hypothetical protein SAMN04488694_10580	99	1	1	1	HalOD1
SES69437	A0A1G6JT15	A0A1G6JT15_9EURY	SAMN04488694_101143	hypothetical protein SAMN04488694_101143	97	1	1	1	HalOD1
SEU13957	A0A1G6ZE70	A0A1G6ZE70_9EURY	SAMN04488694_16210	hypothetical protein SAMN04488694_16210	97	1	1	1	HalOD1
SEU11900	A0A1G6YS20	A0A1G6YS20_9EURY	SAMN04488694_15114	hypothetical protein SAMN04488694_15114	94	1	1	1	HalOD1
SES75241	A0A1H9Z2X9	A0A1H9Z2X9_9EURY	SAMN04488694_101322	hypothetical protein SAMN04488694_101322	93	1	1	1	HalOD1
SET98755	A0A1I0IQK5	A0A1I0IQK5_9EURY	SAMN04488694_12329	hypothetical protein SAMN04488694_12329	92	1	1	1	HalOD1
SDD45535	A0A1G6UY36	A0A1G6UY36_9EURY	SAMN05192552_10244	Uncharacterized protein	90	1	1	1	HalOD1
SEU01899	A0A1I0IYW2	A0A1I0IYW2_9EURY	SAMN04488694_12715	hypothetical protein SAMN04488694_12715	89	1	1	1	HalOD1
SEU10226	A0A1I0JIY9	A0A1I0JIY9_9EURY	SAMN04488694_14513	hypothetical protein SAMN04488694_14513	89	1	1	1	HalOD1
SEU15938	A0A1I0JYH3	A0A1I0JYH3_9EURY	SAMN04488694_1911	Uncharacterized protein	89	1	1	1	HalOD1
SES84363	A0A1H9ZRF0	A0A1H9ZRF0_9EURY	SAMN04488694_10289	hypothetical protein SAMN04488694_10289	88	1	1	1	HalOD1
SET01064	A0A1G6L9N3	A0A1G6L9N3_9EURY	SAMN04488694_10385	hypothetical protein SAMN04488694_10385	86	1	1	1	HalOD1
SET40132	A0A1I0E6U0	A0A1I0E6U0_9EURY	SAMN04488694_106102	hypothetical protein SAMN04488694_106102	85	1	1	1	HalOD1
SET32638	A0A1G6PWU6	A0A1G6PWU6_9EURY	SAMN04488694_105190	hypothetical protein SAMN04488694_105190	84	1	1	1	HalOD1
SEU01838	A0A1G6ZA08	A0A1G6ZA08_9EURY	SAMN04488694_12710	hypothetical protein SAMN04488694_12710	84	1	1	1	HalOD1
SEU14244	A0A1I0JUI7	A0A1I0JUI7_9EURY	SAMN04488694_1652	Uncharacterized protein	84	1	1	1	HalOD1
SEU10642	A0A1G6VTL5	A0A1G6VTL5_9EURY	SAMN04488694_14627	hypothetical protein SAMN04488694_14627	83	1	1	1	HalOD1
SET15299	A0A1G6TH65	A0A1G6TH65_9EURY	SAMN04488694_10458	hypothetical protein SAMN04488694_10458	81	1	1	1	HalOD1
SEU11813	A0A1I0JN09	A0A1I0JN09_9EURY	SAMN04488694_1514	hypothetical protein SAMN04488694_1514	75	1	1	1	HalOD1
SEU14405	A0A1G6Y1V8	A0A1G6Y1V8_9EURY	SAMN04488694_1664	hypothetical protein SAMN04488694_1664	75	1	1	1	HalOD1
SDD46362	A0A1G6UYH5	A0A1G6UYH5_9EURY	SAMN05192552_102426	Uncharacterized protein	74	1	1	1	HalOD1
SEU05976	A0A1G6X6Z7	A0A1G6X6Z7_9EURY	SAMN04488694_13419	hypothetical protein SAMN04488694_13419	74	1	1	1	HalOD1
SDD77876	A0A1G6XKY0	A0A1G6XKY0_9EURY	SAMN05192552_10486	Uncharacterized protein	73	1	1	1	HalOD1
SET97695	A0A1I0IL66	A0A1I0IL66_9EURY	SAMN04488694_12222	Uncharacterized protein	73	1	1	1	HalOD1
SEU13975	A0A1I0JT58	A0A1I0JT58_9EURY	SAMN04488694_16213	Uncharacterized protein	48	1	1	1	HalOD1
ELZ21393	M0CFG1	M0CFG1_9EURY	C476_09498	Uncharacterized protein	118	1	1	1	HalOD1
ELZ21827	M0CHI6	M0CHI6_9EURY	C476_07468	Uncharacterized protein	117	1	1	1	HalOD1
ELZ17553	M0C4H4	M0C4H4_9EURY	C476_15228	Uncharacterized protein	102	1	1	1	HalOD1
ELZ19850	M0C9D5	M0C9D5_9EURY	C476_11634	Uncharacterized protein	102	1	1	1	HalOD1
ELZ19213	M0C9B0	M0C9B0_9EURY	C476_12166	Uncharacterized protein	101	1	1	1	HalOD1
ELZ25435	M0CQ94	M0CQ94_9EURY	C476_03337	Uncharacterized protein	97	1	1	1	HalOD1
ELZ24780	M0CND5	M0CND5_9EURY	C476_03988	Uncharacterized protein	93	1	1	1	HalOD1
ELZ21589	M0CI85	M0CI85_9EURY	C476_07676	Uncharacterized protein	88	1	1	1	HalOD1
ELZ19221	M0C7H6	M0C7H6_9EURY	C476_12206	Uncharacterized protein	85	1	1	1	HalOD1
ELZ20925	M0CCF3	M0CCF3_9EURY	C476_09828	Uncharacterized protein	84	1	1	1	HalOD1
ELZ25880	M0CRI5	M0CRI5_9EURY	C476_00477	Uncharacterized protein	84	1	1	1	HalOD1
ELZ15691	M0BXD2	M0BXD2_9EURY	C476_17632	Uncharacterized protein	83	1	1	1	HalOD1
ELZ20725	M0CBW2	M0CBW2_9EURY	C476_10422	Uncharacterized protein	81	1	1	1	HalOD1
ELZ21352	M0CG64	M0CG64_9EURY	C476_09293	Uncharacterized protein	81	1	1	1	HalOD1
ELZ16026	M0BYD4	M0BYD4_9EURY	C476_17472	Uncharacterized protein	74	1	1	1	HalOD1
ELZ16570	M0C048	M0C048_9EURY	C476_16932	Uncharacterized protein	74	1	1	1	HalOD1
ELZ25969	M0CVR6	M0CVR6_9EURY	C476_00922	Uncharacterized protein	67	1	1	1	HalOD1
ELZ15346	M0BWE7	M0BWE7_9EURY	C476_17752	Uncharacterized protein	57	1	1	1	HalOD1
OAQ54246	A0A179ELS0	A0A179ELS0_9EURY	HTG_01540	Uncharacterized protein	148	1	1	1
OAQ52693	A0A179EIX3	A0A179EIX3_9EURY	HTG_10225	Uncharacterized protein	130	1	1	1	HalOD1
OAQ51733	A0A179EG82	A0A179EG82_9EURY	HTG_15235	Uncharacterized protein	120	1	1	1	HalOD1
OAQ51697	A0A179EEI7	A0A179EEI7_9EURY	HTG_16700	Uncharacterized protein	117	1	1	1	HalOD1
OAQ53260	A0A179EK58	A0A179EK58_9EURY	HTG_07215	Uncharacterized protein	113	1	1	1	HalOD1
OAQ51539	A0A179EFH8	A0A179EFH8_9EURY	HTG_15905	Uncharacterized protein	103	1	1	1	HalOD1
OAQ52976	A0A179EI15	A0A179EI15_9EURY	HTG_09100	Uncharacterized protein	103	1	1	1	HalOD1
OAQ51117	A0A179ECT7	A0A179ECT7_9EURY	HTG_18280	Uncharacterized protein	102	1	1	1	HalOD1
OAQ51086	A0A179ECR3	A0A179ECR3_9EURY	HTG_18535	Uncharacterized protein	101	1	1	1	HalOD1
OAQ53482	A0A179EJZ8	A0A179EJZ8_9EURY	HTG_08365	Uncharacterized protein	100	1	1	1	HalOD1
OAQ52441	A0A179EGT6	A0A179EGT6_9EURY	HTG_12520	Uncharacterized protein	99	1	1	1	HalOD1
OAQ52106	A0A179EFM8	A0A179EFM8_9EURY	HTG_14075	Uncharacterized protein	97	1	1	1	HalOD1
OAQ53723	A0A179ELT2	A0A179ELT2_9EURY	HTG_05535	Uncharacterized protein	97	1	1	1	HalOD1
OAQ52145	A0A179EFR9	A0A179EFR9_9EURY	HTG_14280	Uncharacterized protein	93	1	1	1	HalOD1
OAQ52199	A0A179EHE2	A0A179EHE2_9EURY	HTG_11300	Uncharacterized protein	92	1	1	1	HalOD1
OAQ54791	A0A179ENH0	A0A179ENH0_9EURY	HTG_04285	Uncharacterized protein	91	1	1	1	HalOD1
OAQ53984	A0A179ELG2	A0A179ELG2_9EURY	HTG_00210	Uncharacterized protein	90	1	1	1	HalOD1
OAQ54181	A0A179ELS8	A0A179ELS8_9EURY	HTG_01210	Uncharacterized protein	86	1	1	1	HalOD1
OAQ52985	A0A179EI28	A0A179EI28_9EURY	HTG_09145	Uncharacterized protein	85	1	1	1	HalOD1
OAQ51359	A0A179EEY5	A0A179EEY5_9EURY	HTG_17635	Uncharacterized protein	76	1	1	1	HalOD1
OAQ54282	A0A179EME7	A0A179EME7_9EURY	HTG_01720	Uncharacterized protein	76	1	1	1	HalOD1
OAQ51786	A0A179EES5	A0A179EES5_9EURY	HTG_15500	Uncharacterized protein	72	1	1	1	HalOD1
OAQ54730	A0A179EPC8	A0A179EPC8_9EURY	HTG_03975	Uncharacterized protein	72	1	1	1	HalOD1
OLZ40551	A0A1S8AVG4	A0A1S8AVG4_9EURY	A6E15_05905	Uncharacterized protein	129	1	1	1	HalOD1
OLZ41831	A0A1S8AZ65	A0A1S8AZ65_9EURY	A6E15_12930	Uncharacterized protein	123	1	1	1	HalOD1
OLZ40050	A0A1S8ATI7	A0A1S8ATI7_9EURY	A6E15_03230	Uncharacterized protein	117	1	1	1	HalOD1
OLZ42264	A0A1S8B0Y6	A0A1S8B0Y6_9EURY	A6E15_15390	Uncharacterized protein	112	1	1	1	HalOD1
OLZ39629	A0A1S8ASZ9	A0A1S8ASZ9_9EURY	A6E15_00910	Uncharacterized protein	104	1	1	1	HalOD1
OLZ42498	A0A1S8B0B0	A0A1S8B0B0_9EURY	A6E15_16685	Uncharacterized protein	103	1	1	1	HalOD1
OLZ41030	A0A1S8AW72	A0A1S8AW72_9EURY	A6E15_08505	Uncharacterized protein	102	1	1	1	HalOD1
OLZ41058	A0A1S8AW25	A0A1S8AW25_9EURY	A6E15_08685	Uncharacterized protein	101	1	1	1	HalOD1
OLZ42074	A0A1S8B0C7	A0A1S8B0C7_9EURY	A6E15_14325	Uncharacterized protein	100	1	1	1	HalOD1
OLZ40982	A0A1S8AWD6	A0A1S8AWD6_9EURY	A6E15_08245	Uncharacterized protein	99	1	1	1	HalOD1
OLZ41253	A0A1S8AWM4	A0A1S8AWM4_9EURY	A6E15_09735	Uncharacterized protein	97	1	1	1	HalOD1
OLZ41518	A0A1S8AXC6	A0A1S8AXC6_9EURY	A6E15_11225	Uncharacterized protein	97	1	1	1	HalOD1
OLZ39701	A0A1S8AT41	A0A1S8AT41_9EURY	A6E15_01295	Uncharacterized protein	92	1	1	1	HalOD1
OLZ40090	A0A1S8ATQ8	A0A1S8ATQ8_9EURY	A6E15_03455	Uncharacterized protein	91	1	1	1	HalOD1
OLZ40651	A0A1S8AVR7	A0A1S8AVR7_9EURY	A6E15_06435	Uncharacterized protein	86	1	1	1	HalOD1
OLZ41499	A0A1S8AY59	A0A1S8AY59_9EURY	A6E15_11105	Uncharacterized protein	85	1	1	1	HalOD1
OLZ42489	A0A1S8B104	A0A1S8B104_9EURY	A6E15_16640	Uncharacterized protein	85	1	1	1	HalOD1
OLZ42713	A0A1S8B118	A0A1S8B118_9EURY	A6E15_12630	Uncharacterized protein	84	1	1	1	HalOD1
OLZ40143	A0A1S8ATH1	A0A1S8ATH1_9EURY	A6E15_03740	Uncharacterized protein	72	1	1	1	HalOD1
OLZ41883	A0A1S8AYF5	A0A1S8AYF5_9EURY	A6E15_13210	Uncharacterized protein	72	1	1	1	HalOD1
ELZ22828	M0CJK5	M0CJK5_9EURY	C477_03399	Uncharacterized protein	129	1	1	1	HalOD1
ELZ14687	M0BX43	M0BX43_9EURY	C477_19939	Uncharacterized protein	122	1	1	1	HalOD1
ELZ14904	M0BZ03	M0BZ03_9EURY	C477_19217	Uncharacterized protein	118	1	1	1	HalOD1
ELZ21686	M0CEJ3	M0CEJ3_9EURY	C477_05069	Uncharacterized protein	118	1	1	1	HalOD1
ELZ17165	M0C1T4	M0C1T4_9EURY	C477_13060	Uncharacterized protein	115	1	1	1	HalOD1
ELZ15153	M0BXM9	M0BXM9_9EURY	C477_18235	Uncharacterized protein	113	1	1	1	HalOD1
ELZ19431	M0C829	M0C829_9EURY	C477_08853	Uncharacterized protein	111	1	1	1	HalOD1
ELZ13202	M0BSV8	M0BSV8_9EURY	C477_22130	Uncharacterized protein	108	1	1	1	HalOD1
ELZ22886	M0CI13	M0CI13_9EURY	C477_03689	Uncharacterized protein	105	1	1	1	HalOD1
ELZ15271	M0BW73	M0BW73_9EURY	C477_18835	Uncharacterized protein	104	1	1	1	HalOD1
ELZ18053	M0C5Z5	M0C5Z5_9EURY	C477_12632	Uncharacterized protein	103	1	1	1	HalOD1
ELZ22921	M0CI50	M0CI50_9EURY	C477_03864	Uncharacterized protein	102	1	1	1	HalOD1
ELZ15187	M0BYL5	M0BYL5_9EURY	C477_18415	Uncharacterized protein	100	1	1	1	HalOD1
ELZ24380	M0CM84	M0CM84_9EURY	C477_01140	Uncharacterized protein	100	1	1	1	HalOD1
ELZ17230	M0C1Z6	M0C1Z6_9EURY	C477_13405	Uncharacterized protein	99	1	1	1	HalOD1
ELZ14174	M0BWY0	M0BWY0_9EURY	C477_21050	Uncharacterized protein	98	1	1	1	HalOD1
ELZ13101	M0BQ97	M0BQ97_9EURY	C477_21615	Uncharacterized protein	97	1	1	1	HalOD1
ELZ15539	M0C0W4	M0C0W4_9EURY	C477_17715	Uncharacterized protein	96	1	1	1	HalOD1
ELZ19067	M0C9P9	M0C9P9_9EURY	C477_09339	Uncharacterized protein	96	1	1	1	HalOD1
ELZ18507	M0C858	M0C858_9EURY	C477_10588	Uncharacterized protein	95	1	1	1	HalOD1
ELZ18519	M0C9F4	M0C9F4_9EURY	C477_10648	Uncharacterized protein	95	1	1	1	HalOD1
ELZ23328	M0CL04	M0CL04_9EURY	C477_02234	Uncharacterized protein	95	1	1	1	HalOD1
ELZ23898	M0CMN1	M0CMN1_9EURY	C477_01840	Uncharacterized protein	95	1	1	1	HalOD1
ELZ17229	M0C5L3	M0C5L3_9EURY	C477_13400	Uncharacterized protein	92	1	1	1	HalOD1
ELZ16687	M0C2X5	M0C2X5_9EURY	C477_14965	Uncharacterized protein	89	1	1	1	HalOD1
ELZ15285	M0BWE4	M0BWE4_9EURY	C477_18905	Uncharacterized protein	85	1	1	1	HalOD1
ELZ22899	M0CM01	M0CM01_9EURY	C477_03754	Uncharacterized protein	85	1	1	1	HalOD1
ELZ18045	M0C4D7	M0C4D7_9EURY	C477_12592	Uncharacterized protein	83	1	1	1	HalOD1
ELZ20138	M0CBY9	M0CBY9_9EURY	C477_06961	Uncharacterized protein	82	1	1	1	HalOD1
ELZ15448	M0BYF9	M0BYF9_9EURY	C477_17245	Uncharacterized protein	72	1	1	1	HalOD1
ELZ16482	M0C2D3	M0C2D3_9EURY	C477_15660	Uncharacterized protein	64	1	1	1	HalOD1
ELZ19597	M0CB78	M0CB78_9EURY	C477_08003	Uncharacterized protein	64	1	1	1	HalOD1
ELZ11391	M0BKH3	M0BKH3_9EURY	C478_13300	Uncharacterized protein	123	1	1	1	HalOD1
ELZ08826	M0BD38	M0BD38_9EURY	C478_18121	Uncharacterized protein	117	1	1	1	HalOD1
ELZ16364	M0C360	M0C360_9EURY	C478_03060	Uncharacterized protein	113	1	1	1	HalOD1
ELZ12084	M0BQY4	M0BQY4_9EURY	C478_10808	Uncharacterized protein	106	1	1	1	HalOD1
ELZ15742	M0C079	M0C079_9EURY	C478_04539	Uncharacterized protein	105	1	1	1	HalOD1
ELZ18216	M0C4K0	M0C4K0_9EURY	C478_01120	Uncharacterized protein	104	1	1	1	HalOD1
ELZ11405	M0BKL9	M0BKL9_9EURY	C478_13380	Uncharacterized protein	103	1	1	1	HalOD1
ELZ07113	M0BA00	M0BA00_9EURY	C478_19519	Uncharacterized protein	102	1	1	1	HalOD1
ELZ10495	M0BI31	M0BI31_9EURY	C478_13607	Uncharacterized protein	102	1	1	1	HalOD1
ELZ11869	M0BQD3	M0BQD3_9EURY	C478_11875	Uncharacterized protein	100	1	1	1	HalOD1
ELZ08180	M0BBI4	M0BBI4_9EURY	C478_19202	Uncharacterized protein	99	1	1	1	HalOD1
ELZ12861	M0BPN7	M0BPN7_9EURY	C478_08048	Uncharacterized protein	97	1	1	1	HalOD1
ELZ14815	M0BV21	M0BV21_9EURY	C478_06291	Uncharacterized protein	97	1	1	1	HalOD1
ELZ18955	M0C6W1	M0C6W1_9EURY	C478_00715	Uncharacterized protein	92	1	1	1	HalOD1
ELZ12102	M0BNQ3	M0BNQ3_9EURY	C478_10898	Uncharacterized protein	91	1	1	1	HalOD1
ELZ09804	M0BJH3	M0BJH3_9EURY	C478_16532	Uncharacterized protein	90	1	1	1	HalOD1
ELZ15592	M0BZT8	M0BZT8_9EURY	C478_05084	Uncharacterized protein	88	1	1	1	HalOD1
ELZ14039	M0BWM3	M0BWM3_9EURY	C478_07849	Uncharacterized protein	85	1	1	1	HalOD1
ELZ15964	M0C233	M0C233_9EURY	C478_04489	Uncharacterized protein	85	1	1	1	HalOD1
ELZ09645	M0BFM6	M0BFM6_9EURY	C478_15737	Uncharacterized protein	80	1	1	1	HalOD1
ELZ16662	M0C2V3	M0C2V3_9EURY	C478_02812	Uncharacterized protein	74	1	1	1	HalOD1
ELZ11340	M0BKF6	M0BKF6_9EURY	C478_13045	Uncharacterized protein	72	1	1	1	HalOD1
ELZ16915	M0C126	M0C126_9EURY	C478_02392	Uncharacterized protein	65	1	1	1	HalOD1
ADB60602	D2RS21	D2RS21_HALTV	Htur_1717	Uncharacterized protein	127	1	1	1	HalOD1
ADB59758	D2RXS4	D2RXS4_HALTV	Htur_0863	Uncharacterized protein	122	1	1	1	HalOD1
ADB59615	D2RX03	D2RX03_HALTV	Htur_0718	Uncharacterized protein	118	1	1	1	HalOD1
ADB62575	D2RRV8	D2RRV8_HALTV	Htur_3713	Uncharacterized protein	118	1	1	1	HalOD1
ADB61092	D2RTZ1	D2RTZ1_HALTV	Htur_2212	Uncharacterized protein	115	1	1	1	HalOD1
ADB59431	D2RVR7	D2RVR7_HALTV	Htur_0533	Uncharacterized protein	113	1	1	1	HalOD1
ADB62090	D2RZQ1	D2RZQ1_HALTV	Htur_3226	Uncharacterized protein	113	1	1	1	HalOD1
ADB62917	D2S0M0	D2S0M0_HALTV	Htur_4082	Uncharacterized protein	113	1	1	1	HalOD1
ADB61869	D2RYC3	D2RYC3_HALTV	Htur_3001	Uncharacterized protein	112	1	1	1	HalOD1
ADB61030	D2RTS9	D2RTS9_HALTV	Htur_2147	Uncharacterized protein	110	1	1	1	HalOD1
ADB62909	D2S0L2	D2S0L2_HALTV	Htur_4071	Uncharacterized protein	110	1	1	1	HalOD1
ADB59113	D2RU44	D2RU44_HALTV	Htur_0212	Uncharacterized protein	109	1	1	1	HalOD1
ADB60307	D2RQ48	D2RQ48_HALTV	Htur_1419	Uncharacterized protein	106	1	1	1	HalOD1
ADB62043	D2RZK4	D2RZK4_HALTV	Htur_3178	Uncharacterized protein	106	1	1	1	HalOD1
ADB59062	D2RTL9	D2RTL9_HALTV	Htur_0161	Uncharacterized protein	105	1	1	1	HalOD1
ADB60835	D2RSQ9	D2RSQ9_HALTV	Htur_1950	Uncharacterized protein	104	1	1	1	HalOD1
ADB63369	D2S1X2	D2S1X2_HALTV	Htur_4576	Uncharacterized protein	104	1	1	1	HalOD1
ADB63641	D2S2P4	D2S2P4_HALTV	Htur_4895	Uncharacterized protein	104	1	1	1	HalOD1
ADB59030	D2RTI7	D2RTI7_HALTV	Htur_0129	Uncharacterized protein	103	1	1	1	HalOD1
ADB59556	D2RWG7	D2RWG7_HALTV	Htur_0659	Uncharacterized protein	103	1	1	1	HalOD1
ADB61162	D2RUJ0	D2RUJ0_HALTV	Htur_2282	Uncharacterized protein	103	1	1	1	HalOD1
ADB63537	D2S2E0	D2S2E0_HALTV	Htur_4765	Uncharacterized protein	102	1	1	1	HalOD1
ADB63719	D2S2X2	D2S2X2_HALTV	Htur_4990	Uncharacterized protein	102	1	1	1	HalOD1
ADB59466	D2RW77	D2RW77_HALTV	Htur_0568	Uncharacterized protein	100	1	1	1	HalOD1
ADB60733	D2RSF7	D2RSF7_HALTV	Htur_1848	Uncharacterized protein	100	1	1	1	HalOD1
ADB60221	D2RPW2	D2RPW2_HALTV	Htur_1333	Uncharacterized protein	99	1	1	1	HalOD1
ADB61012	D2RTR1	D2RTR1_HALTV	Htur_2129	Uncharacterized protein	99	1	1	1	HalOD1
ADB62252	D2RPV0	D2RPV0_HALTV	Htur_3389	Uncharacterized protein	99	1	1	1	HalOD1
ADB60088	D2RZG4	D2RZG4_HALTV	Htur_1196	Uncharacterized protein	98	1	1	1	HalOD1
ADB60213	D2RPH9	D2RPH9_HALTV	Htur_1324	Uncharacterized protein	98	1	1	1	HalOD1
ADB62911	D2S0L4	D2S0L4_HALTV	Htur_4073	Uncharacterized protein	98	1	1	1	HalOD1
ADB63606	D2S2K9	D2S2K9_HALTV	Htur_4848	Uncharacterized protein	97	1	1	1	HalOD1
ADB61784	D2RY38	D2RY38_HALTV	Htur_2915	Uncharacterized protein	96	1	1	1	HalOD1
ADB63494	D2S297	D2S297_HALTV	Htur_4717	Uncharacterized protein	96	1	1	1	HalOD1
ADB59326	D2RV33	D2RV33_HALTV	Htur_0428	Uncharacterized protein	95	1	1	1	HalOD1
ADB59977	D2RZ53	D2RZ53_HALTV	Htur_1085	Uncharacterized protein	95	1	1	1	HalOD1
ADB61548	D2RWP7	D2RWP7_HALTV	Htur_2673	Uncharacterized protein	95	1	1	1	HalOD1
ADB62644	D2RZU7	D2RZU7_HALTV	Htur_3782	Uncharacterized protein	94	1	1	1	HalOD1
ADB61013	D2RTR2	D2RTR2_HALTV	Htur_2130	Uncharacterized protein	93	1	1	1	HalOD1
ADB63027	D2S0Y0	D2S0Y0_HALTV	Htur_4206	Uncharacterized protein	91	1	1	1	HalOD1
ADB63197	D2S1F0	D2S1F0_HALTV	Htur_4385	Uncharacterized protein	90	1	1	1	HalOD1
ADB63289	D2S1P2	D2S1P2_HALTV	Htur_4478	Uncharacterized protein	88	1	1	1	HalOD1
ADB59050	D2RTK7	D2RTK7_HALTV	Htur_0149	Uncharacterized protein	85	1	1	1	HalOD1
ADB63679	D2S2T2	D2S2T2_HALTV	Htur_4943	Uncharacterized protein	84	1	1	1	HalOD1
ADB63053	D2S106	D2S106_HALTV	Htur_4233	Uncharacterized protein	80	1	1	1	HalOD1
ADB61591	D2RWU0	D2RWU0_HALTV	Htur_2718	Uncharacterized protein	72	1	1	1	HalOD1
ADB63718	D2S2X1	D2S2X1_HALTV	Htur_4989	Uncharacterized protein	61	1	1	1	HalOD1
ELZ13709	M0BVL1	M0BVL1_9EURY	C479_02651	Uncharacterized protein	132	1	1	1	HalOD1
ELZ09378	M0BGE8	M0BGE8_9EURY	C479_11170	Uncharacterized protein	118	1	1	1	HalOD1
ELZ08587	M0BDN4	M0BDN4_9EURY	C479_14648	Uncharacterized protein	115	1	1	1	HalOD1
ELZ12247	M0BP37	M0BP37_9EURY	C479_05548	Uncharacterized protein	113	1	1	1	HalOD1
ELZ08940	M0BDN7	M0BDN7_9EURY	C479_12469	Uncharacterized protein	110	1	1	1	HalOD1
ELZ13652	M0BU61	M0BU61_9EURY	C479_02366	Uncharacterized protein	107	1	1	1	HalOD1
ELZ13679	M0BVI5	M0BVI5_9EURY	C479_02501	Uncharacterized protein	103	1	1	1	HalOD1
ELZ11109	M0BNC6	M0BNC6_9EURY	C479_07368	Uncharacterized protein	100	1	1	1	HalOD1
ELZ08575	M0BCN8	M0BCN8_9EURY	C479_14588	Uncharacterized protein	99	1	1	1	HalOD1
ELZ09414	M0BIE2	M0BIE2_9EURY	C479_11360	Uncharacterized protein	93	1	1	1	HalOD1
ELZ10978	M0BKZ6	M0BKZ6_9EURY	C479_09213	Uncharacterized protein	93	1	1	1	HalOD1
ELZ14228	M0BV01	M0BV01_9EURY	C479_00822	Uncharacterized protein	91	1	1	1	HalOD1
ELZ12640	M0BP63	M0BP63_9EURY	C479_04567	Uncharacterized protein	90	1	1	1	HalOD1
ELZ13493	M0BT00	M0BT00_9EURY	C479_01571	Uncharacterized protein	90	1	1	1	HalOD1
ELZ13524	M0BV64	M0BV64_9EURY	C479_01726	Uncharacterized protein	89	1	1	1	HalOD1
ELZ10871	M0BIZ5	M0BIZ5_9EURY	C479_08668	Uncharacterized protein	84	1	1	1	HalOD1
ELZ08935	M0BDN2	M0BDN2_9EURY	C479_12444	Uncharacterized protein	83	1	1	1	HalOD1
ELZ10749	M0BM91	M0BM91_9EURY	C479_08058	Uncharacterized protein	83	1	1	1	HalOD1
ELZ08928	M0BF46	M0BF46_9EURY	C479_12409	Uncharacterized protein	74	1	1	1	HalOD1
AGB17228	L0IEG4	L0IEG4_HALRX	Halru_2651	Uncharacterized protein	118	1	1	1	HalOD1
AGB16570	L0IAE9	L0IAE9_HALRX	Halru_1974	Uncharacterized protein	115	1	1	1	HalOD1
AGB15130	L0I6F8	L0I6F8_HALRX	Halru_0495	Uncharacterized protein	113	1	1	1	HalOD1
AGB17220	L0ICC4	L0ICC4_HALRX	Halru_2643	Uncharacterized protein	113	1	1	1	HalOD1
AGB16808	L0IDC6	L0IDC6_HALRX	Halru_2221	Uncharacterized protein	111	1	1	1	HalOD1
AGB16978	L0IDS1	L0IDS1_HALRX	Halru_2394	Uncharacterized protein	110	1	1	1	HalOD1
AGB15444	L0I9Q2	L0I9Q2_HALRX	Halru_0818	Uncharacterized protein	104	1	1	1	HalOD1
AGB15828	L0IAK0	L0IAK0_HALRX	Halru_1213	Uncharacterized protein	103	1	1	1	HalOD1
AGB14923	L0I806	L0I806_HALRX	Halru_0277	Uncharacterized protein	100	1	1	1	HalOD1
AGB16579	L0ICU0	L0ICU0_HALRX	Halru_1985	Uncharacterized protein	99	1	1	1	HalOD1
AGB16991	L0IFJ3	L0IFJ3_HALRX	Halru_2407	Uncharacterized protein	96	1	1	1	HalOD1
AGB17213	L0IEE8	L0IEE8_HALRX	Halru_2635	Uncharacterized protein	93	1	1	1	HalOD1
AGB16166	L0ID64	L0ID64_HALRX	Halru_1559	Uncharacterized protein	91	1	1	1	HalOD1
AGB16018	L0IB21	L0IB21_HALRX	Halru_1406	Uncharacterized protein	90	1	1	1	HalOD1
AGB15988	L0IAZ2	L0IAZ2_HALRX	Halru_1375	Uncharacterized protein	89	1	1	1	HalOD1
AGB17527	L0IHR4	L0IHR4_HALRX	Halru_2957	Uncharacterized protein	85	1	1	1	HalOD1
AGB16983	L0IDS4	L0IDS4_HALRX	Halru_2399	Uncharacterized protein	84	1	1	1	HalOD1
AGB17672	L0II62	L0II62_HALRX	Halru_3106	Uncharacterized protein	84	1	1	1	HalOD1
ELZ06973	M0B9J9	M0B9J9_9EURY	C480_08117	Uncharacterized protein	126	1	1	1	HalOD1
ELZ03305	M0AXS3	M0AXS3_9EURY	C480_16270	Uncharacterized protein	125	1	1	1	HalOD1
ELZ07683	M0BBL6	M0BBL6_9EURY	C480_06506	Uncharacterized protein	124	1	1	1	HalOD1
ELZ10397	M0BIV2	M0BIV2_9EURY	C480_00600	Uncharacterized protein	121	1	1	1	HalOD1
ELZ03547	M0AZ24	M0AZ24_9EURY	C480_14320	Uncharacterized protein	114	1	1	1	HalOD1
ELZ06854	M0BB13	M0BB13_9EURY	C480_07482	Uncharacterized protein	113	1	1	1	HalOD1
ELZ03070	M0AX51	M0AX51_9EURY	C480_16669	Uncharacterized protein	105	1	1	1	HalOD1
ELZ06822	M0B8J1	M0B8J1_9EURY	C480_07322	Uncharacterized protein	104	1	1	1	HalOD1
ELZ04334	M0B3T6	M0B3T6_9EURY	C480_12506	Uncharacterized protein	102	1	1	1	HalOD1
ELY99957	M0APU5	M0APU5_9EURY	C480_19429	Uncharacterized protein	99	1	1	1	HalOD1
ELZ07554	M0BD56	M0BD56_9EURY	C480_05851	Uncharacterized protein	99	1	1	1	HalOD1
ELZ03071	M0AWN3	M0AWN3_9EURY	C480_16674	Uncharacterized protein	96	1	1	1	HalOD1
ELZ03268	M0AZ68	M0AZ68_9EURY	C480_16085	Uncharacterized protein	95	1	1	1	HalOD1
ELZ10042	M0BHX0	M0BHX0_9EURY	C480_01887	Uncharacterized protein	94	1	1	1	HalOD1
ELZ05102	M0B3J1	M0B3J1_9EURY	C480_10844	Uncharacterized protein	88	1	1	1	HalOD1
ELZ01031	M0AQR4	M0AQR4_9EURY	C480_18342	Uncharacterized protein	84	1	1	1	HalOD1
ELY98380	M0AI43	M0AI43_9EURY	C480_21509	Uncharacterized protein	83	1	1	1	HalOD1
ELY99566	M0AML5	M0AML5_9EURY	C480_19884	Uncharacterized protein	70	1	1	1	HalOD1
ELZ03484	M0B1B5	M0B1B5_NATA1	C481_05805	Uncharacterized protein	131	1	1	1	HalOD1
ELY97828	M0AKA7	M0AKA7_NATA1	C481_17870	Uncharacterized protein	126	1	1	1	HalOD1
ELZ01775	M0AT95	M0AT95_NATA1	C481_09652	Uncharacterized protein	126	1	1	1	HalOD1
ELY98818	M0AN52	M0AN52_NATA1	C481_16492	Uncharacterized protein	124	1	1	1	HalOD1
ELZ01372	M0ASR2	M0ASR2_NATA1	C481_10280	Uncharacterized protein	121	1	1	1	HalOD1
ELZ02527	M0AW51	M0AW51_NATA1	C481_07666	Uncharacterized protein	115	1	1	1	HalOD1
ELY98414	M0AIP7	M0AIP7_NATA1	C481_17332	Uncharacterized protein	109	1	1	1	HalOD1
ELZ01853	M0AV66	M0AV66_NATA1	C481_10042	Uncharacterized protein	105	1	1	1	HalOD1
ELY98677	M0AL73	M0AL73_NATA1	C481_17172	Uncharacterized protein	104	1	1	1	HalOD1
ELZ02439	M0AYD9	M0AYD9_NATA1	C481_07211	Uncharacterized protein	102	1	1	1	HalOD1
ELY99327	M0AN21	M0AN21_NATA1	C481_15790	Uncharacterized protein	99	1	1	1	HalOD1
ELZ01854	M0AWR5	M0AWR5_NATA1	C481_10047	Uncharacterized protein	96	1	1	1	HalOD1
ELZ01734	M0AWF2	M0AWF2_NATA1	C481_09447	Uncharacterized protein	95	1	1	1	HalOD1
ELZ00322	M0APR2	M0APR2_NATA1	C481_11769	Uncharacterized protein	94	1	1	1	HalOD1
ELY97441	M0AGE3	M0AGE3_NATA1	C481_20366	Uncharacterized protein	90	1	1	1	HalOD1
ELZ03947	M0B064	M0B064_NATA1	C481_04236	Uncharacterized protein	88	1	1	1	HalOD1
ELY97366	M0AG52	M0AG52_NATA1	C481_19976	Uncharacterized protein	81	1	1	1	HalOD1
ELY97416	M0AGB2	M0AGB2_NATA1	C481_20241	Uncharacterized protein	70	1	1	1	HalOD1
ELY97039	M0AEV3	M0AEV3_9EURY	C482_14109	Uncharacterized protein	150	1	1	1
ELY98300	M0AHW8	M0AHW8_9EURY	C482_12312	Uncharacterized protein	124	1	1	1	HalOD1
ELY93247	M0A5R0	M0A5R0_9EURY	C482_19796	Uncharacterized protein	123	1	1	1	HalOD1
ELY97493	M0AJD5	M0AJD5_9EURY	C482_12759	Uncharacterized protein	121	1	1	1	HalOD1
ELZ06226	M0B5N1	M0B5N1_9EURY	C482_00350	Uncharacterized protein	99	1	1	1	HalOD1
ELY97226	M0AFQ1	M0AFQ1_9EURY	C482_13895	Uncharacterized protein	98	1	1	1	HalOD1
ELY99760	M0AM11	M0AM11_9EURY	C482_09752	Uncharacterized protein	94	1	1	1	HalOD1
ELZ01161	M0AR25	M0AR25_9EURY	C482_08181	Uncharacterized protein	90	1	1	1	HalOD1
ELZ01491	M0AS20	M0AS20_9EURY	C482_06944	Uncharacterized protein	89	1	1	1	HalOD1
ELZ06314	M0B9G9	M0B9G9_9EURY	C482_00790	Uncharacterized protein	83	1	1	1	HalOD1
ELY98251	M0AIQ5	M0AIQ5_9EURY	C482_12052	Uncharacterized protein	81	1	1	1	HalOD1
ELZ01227	M0ASC7	M0ASC7_9EURY	C482_08526	Uncharacterized protein	81	1	1	1	HalOD1
ELY93285	M0A3D8	M0A3D8_9EURY	C482_19986	Uncharacterized protein	74	1	1	1	HalOD1
ELZ05593	M0B5R4	M0B5R4_9EURY	C482_01736	Uncharacterized protein	74	1	1	1	HalOD1
ELZ00909	M0AU60	M0AU60_9EURY	C482_08603	Uncharacterized protein	55	1	1	1	HalOD1
ELZ02745	M0AW15	M0AW15_9EURY	C482_05241	Uncharacterized protein	55	1	1	1	HalOD1
ELY86610	L9ZJE7	L9ZJE7_9EURY	C483_19410	Uncharacterized protein	124	1	1	1	HalOD1
ELY95175	M0A8T4	M0A8T4_9EURY	C483_02386	Uncharacterized protein	124	1	1	1	HalOD1
ELY89550	L9ZSX9	L9ZSX9_9EURY	C483_13528	Uncharacterized protein	123	1	1	1	HalOD1
ELY95227	M0ABI5	M0ABI5_9EURY	C483_01219	Uncharacterized protein	121	1	1	1	HalOD1
ELY94612	M0A9N7	M0A9N7_9EURY	C483_02735	Uncharacterized protein	118	1	1	1	HalOD1
ELY90252	L9ZXC3	L9ZXC3_9EURY	C483_12108	Uncharacterized protein	116	1	1	1	HalOD1
ELY95735	M0AAE8	M0AAE8_9EURY	C483_00610	Uncharacterized protein	100	1	1	1	HalOD1
ELY90378	L9ZZ16	L9ZZ16_9EURY	C483_12738	Uncharacterized protein	99	1	1	1	HalOD1
ELY92857	M0A4M0	M0A4M0_9EURY	C483_06907	Uncharacterized protein	96	1	1	1	HalOD1
ELY87804	L9ZN53	L9ZN53_9EURY	C483_17943	Uncharacterized protein	94	1	1	1	HalOD1
ELY94156	M0A720	M0A720_9EURY	C483_03290	Uncharacterized protein	90	1	1	1	HalOD1
ELY92972	M0A4Z6	M0A4Z6_9EURY	C483_06570	Uncharacterized protein	89	1	1	1	HalOD1
ELY93362	M0A633	M0A633_9EURY	C483_05333	Uncharacterized protein	89	1	1	1	HalOD1
ELY94989	M0A905	M0A905_9EURY	C483_01436	Uncharacterized protein	87	1	1	1	HalOD1
ELY90286	L9ZW34	L9ZW34_9EURY	C483_12278	Uncharacterized protein	83	1	1	1	HalOD1
ELY96199	M0ACC8	M0ACC8_9EURY	C483_00195	Uncharacterized protein	72	1	1	1	HalOD1
ELY93365	M0A3M3	M0A3M3_9EURY	C483_05348	Uncharacterized protein	66	1	1	1	HalOD1
ELY91757	M0A1N5	M0A1N5_9EURY	C483_09459	Uncharacterized protein	55	1	1	1	HalOD1
ADD05610	D3SVK2	D3SVK2_NATMM	Nmag_2040 C500_10214	Uncharacterized protein	144	1	1	1
ADD03644	D3SVS5	D3SVS5_NATMM	Nmag_0045 C500_00712	Uncharacterized protein	137	1	1	1
ADD03607	D3SVN8	D3SVN8_NATMM	Nmag_0007 C500_12135	Uncharacterized protein	129	1	1	1	HalOD1
ADD06380	D3SZX0	D3SZX0_NATMM	Nmag_2826 C500_06276	Uncharacterized protein	123	1	1	1	HalOD1
ADD03800	D3SWK8	D3SWK8_NATMM	Nmag_0208 C500_01483	Uncharacterized protein	121	1	1	1	HalOD1
ADD05736	D3SW75	D3SW75_NATMM	Nmag_2169 C500_09574	Uncharacterized protein	121	1	1	1	HalOD1
ADD04075	D3SY35	D3SY35_NATMM	Nmag_0487 C500_02849	Uncharacterized protein	113	1	1	1	HalOD1
ADD04917	D3SSX1	D3SSX1_NATMM	Nmag_1338 C500_19210	Uncharacterized protein	108	1	1	1	HalOD1
ADD03758	D3SWG6	D3SWG6_NATMM	Nmag_0166	Uncharacterized protein	104	1	1	1	HalOD1
ADD04567	D3SQS9	D3SQS9_NATMM	Nmag_0983	Uncharacterized protein	100	1	1	1	HalOD1
ADD05770	D3SWN8	D3SWN8_NATMM	Nmag_2203	Uncharacterized protein	100	1	1	1	HalOD1
ADD06515	D3T0N6	D3T0N6_NATMM	Nmag_2963 C500_05578	Uncharacterized protein	99	1	1	1	HalOD1
ADD03643	D3SVS4	D3SVS4_NATMM	Nmag_0044 C500_00707	Uncharacterized protein	98	1	1	1	HalOD1
ADD06874	D3SSM9	D3SSM9_NATMM	Nmag_3324 C500_13602	Uncharacterized protein	94	1	1	1	HalOD1
ADD04245	D3SZB1	D3SZB1_NATMM	Nmag_0660 C500_15845	Uncharacterized protein	90	1	1	1	HalOD1
ADD04625	D3SRC0	D3SRC0_NATMM	Nmag_1041 C500_17721	Uncharacterized protein	90	1	1	1	HalOD1
ADD03888	D3SX68	D3SX68_NATMM	Nmag_0297 C500_01910	Uncharacterized protein	87	1	1	1	HalOD1
ADD05370	D3SUW2	D3SUW2_NATMM	Nmag_1796	Uncharacterized protein	86	1	1	1	HalOD1
ADD06091	D3SYC0	D3SYC0_NATMM	Nmag_2531 C500_07738	Uncharacterized protein	86	1	1	1	HalOD1
ADD07685	D3T276	D3T276_NATMM	Nmag_4172 C500_15065	Uncharacterized protein	85	1	1	1	HalOD1
ELY30155	L9UYY9	L9UYY9_NATMM	C500_09384	Uncharacterized protein	83	1	1	1	HalOD1
ADD07241	D3T0Y2	D3T0Y2_NATMM	Nmag_3699 C500_00417	Uncharacterized protein	79	1	1	1	HalOD1
ELY25224	L9UK12	L9UK12_NATMM	C500_17441	Uncharacterized protein	48	1	1	1	HalOD1
OIB59337	A0A1J4M278	A0A1J4M278_9EURY	BBD46_01275	Uncharacterized protein	124	1	1	1	HalOD1
OIB57543	A0A1J4LUK7	A0A1J4LUK7_9EURY	BBD46_12125	Uncharacterized protein	123	1	1	1	HalOD1
OIB59160	A0A1J4LZ44	A0A1J4LZ44_9EURY	BBD46_00305	Uncharacterized protein	121	1	1	1	HalOD1
OIB57807	A0A1J4LVC8	A0A1J4LVC8_9EURY	BBD46_13620	Uncharacterized protein	116	1	1	1	HalOD1
OIB58893	A0A1J4LZQ7	A0A1J4LZQ7_9EURY	BBD46_06730	Uncharacterized protein	100	1	1	1	HalOD1
OIB57692	A0A1J4LV35	A0A1J4LV35_9EURY	BBD46_12960	Uncharacterized protein	99	1	1	1	HalOD1
OIB58420	A0A1J4LX42	A0A1J4LX42_9EURY	BBD46_08850	Uncharacterized protein	96	1	1	1	HalOD1
OIB56903	A0A1J4LSQ5	A0A1J4LSQ5_9EURY	BBD46_14170	Uncharacterized protein	94	1	1	1	HalOD1
OIB56438	A0A1J4LRI0	A0A1J4LRI0_9EURY	BBD46_17565	Uncharacterized protein	90	1	1	1	HalOD1
OIB56043	A0A1J4LUM0	A0A1J4LUM0_9EURY	BBD46_21355	Uncharacterized protein	89	1	1	1	HalOD1
OIB58580	A0A1J4LXL0	A0A1J4LXL0_9EURY	BBD46_08525	Uncharacterized protein	89	1	1	1	HalOD1
OIB59197	A0A1J4M0L4	A0A1J4M0L4_9EURY	BBD46_00505	Uncharacterized protein	87	1	1	1	HalOD1
OIB57321	A0A1J4LWI0	A0A1J4LWI0_9EURY	BBD46_02200	Uncharacterized protein	86	1	1	1	HalOD1
OIB57844	A0A1J4LVI3	A0A1J4LVI3_9EURY	BBD46_13445	Uncharacterized protein	83	1	1	1	HalOD1
OIB57383	A0A1J4LU54	A0A1J4LU54_9EURY	BBD46_02570	Uncharacterized protein	80	1	1	1	HalOD1
OIB56726	A0A1J4LSF7	A0A1J4LSF7_9EURY	BBD46_16090	Uncharacterized protein	66	1	1	1	HalOD1
ELY88361	L9ZQK4	L9ZQK4_9EURY	C484_15647	Uncharacterized protein	126	1	1	1	HalOD1
ELY90834	L9ZWV1	L9ZWV1_9EURY	C484_11441	Uncharacterized protein	126	1	1	1	HalOD1
ELY85450	L9ZG62	L9ZG62_9EURY	C484_19057	Uncharacterized protein	121	1	1	1	HalOD1
ELY89342	L9ZUS5	L9ZUS5_9EURY	C484_13645	Uncharacterized protein	119	1	1	1	HalOD1
ELY96307	M0AEK4	M0AEK4_9EURY	C484_01295	hypothetical protein C484_01295	119	1	1	1	HalOD1
ELY95893	M0AEX9	M0AEX9_9EURY	C484_02839	Uncharacterized protein	115	1	1	1	HalOD1
ELY89881	L9ZUX2	L9ZUX2_9EURY	C484_12801	Uncharacterized protein	113	1	1	1	HalOD1
ELY90756	L9ZXF2	L9ZXF2_9EURY	C484_11051	Uncharacterized protein	105	1	1	1	HalOD1
ELY89911	L9ZV02	L9ZV02_9EURY	C484_12951	Uncharacterized protein	104	1	1	1	HalOD1
ELY90888	M0A0I7	M0A0I7_9EURY	C484_11711	Uncharacterized protein	103	1	1	1	HalOD1
ELY95397	M0AC03	M0AC03_9EURY	C484_03880	Uncharacterized protein	102	1	1	1	HalOD1
ELY88798	L9ZUF1	L9ZUF1_9EURY	C484_14423	Uncharacterized protein	99	1	1	1	HalOD1
ELY90755	L9ZW91	L9ZW91_9EURY	C484_11046	Uncharacterized protein	96	1	1	1	HalOD1
ELY85706	L9ZI32	L9ZI32_9EURY	C484_20357	Uncharacterized protein	94	1	1	1	HalOD1
ELY94119	M0A6E2	M0A6E2_9EURY	C484_06834	Uncharacterized protein	88	1	1	1	HalOD1
ELY91401	L9ZZA4	L9ZZA4_9EURY	C484_10851	Uncharacterized protein	84	1	1	1	HalOD1
ELY91830	L9ZZ83	L9ZZ83_9EURY	C484_10041	Uncharacterized protein	83	1	1	1	HalOD1
ELY93125	M0A2Y8	M0A2Y8_9EURY	C484_07918	Uncharacterized protein	70	1	1	1	HalOD1
ELY90475	L9ZVG1	L9ZVG1_9EURY	C485_02823	Uncharacterized protein	123	1	1	1	HalOD1
ELY86702	L9ZMB5	L9ZMB5_9EURY	C485_07287	Uncharacterized protein	117	1	1	1	HalOD1
ELY91237	M0A076	M0A076_9EURY	C485_02509	Uncharacterized protein	109	1	1	1	HalOD1
ELY90720	L9ZW58	L9ZW58_9EURY	C485_02731	Uncharacterized protein	105	1	1	1	HalOD1
ELY83141	L9ZAV0	L9ZAV0_9EURY	C485_18494	Uncharacterized protein	104	1	1	1	HalOD1
ELY84155	L9ZCG1	L9ZCG1_9EURY	C485_16960	Uncharacterized protein	104	1	1	1	HalOD1
ELY86016	L9ZJ13	L9ZJ13_9EURY	C485_12463	Uncharacterized protein	102	1	1	1	HalOD1
ELY84013	L9ZFS6	L9ZFS6_9EURY	C485_16230	Uncharacterized protein	101	1	1	1	HalOD1
ELY91653	M0A2S5	M0A2S5_9EURY	C485_01455	Uncharacterized protein	100	1	1	1	HalOD1
ELY85230	L9ZFJ9	L9ZFJ9_9EURY	C485_13185	Uncharacterized protein	97	1	1	1	HalOD1
ELY90067	L9ZWW4	L9ZWW4_9EURY	C485_03428	Uncharacterized protein	97	1	1	1	HalOD1
ELY89267	L9ZUK1	L9ZUK1_9EURY	C485_05186	Uncharacterized protein	95	1	1	1	HalOD1
ELY85239	L9ZFW5	L9ZFW5_9EURY	C485_13240	Uncharacterized protein	92	1	1	1	HalOD1
ELY85959	L9ZHX5	L9ZHX5_9EURY	C485_12178	Uncharacterized protein	87	1	1	1	HalOD1
ELY85835	L9ZH61	L9ZH61_9EURY	C485_11558	Uncharacterized protein	84	1	1	1	HalOD1
ELY85989	L9ZI25	L9ZI25_9EURY	C485_12328	Uncharacterized protein	74	1	1	1	HalOD1
ELY84445	L9ZD72	L9ZD72_9EURY	C485_13835	Uncharacterized protein	72	1	1	1	HalOD1
ELY86849	L9ZKF8	L9ZKF8_9EURY	C485_08032	Uncharacterized protein	50	1	1	1	HalOD1
ELY77721	L9YVL6	L9YVL6_9EURY	C486_14859	Uncharacterized protein	123	1	1	1	HalOD1
ELY81387	L9Z6U4	L9Z6U4_9EURY	C486_07003	Uncharacterized protein	117	1	1	1	HalOD1
ELY77413	L9YWX8	L9YWX8_9EURY	C486_14954	Uncharacterized protein	105	1	1	1	HalOD1
ELY80177	L9Z399	L9Z399_9EURY	C486_09235	Uncharacterized protein	104	1	1	1	HalOD1
ELY80985	L9Z3A3	L9Z3A3_9EURY	C486_07793	Uncharacterized protein	104	1	1	1	HalOD1
ELY80480	L9Z1V6	L9Z1V6_9EURY	C486_08765	Uncharacterized protein	101	1	1	1	HalOD1
ELY78032	L9YX46	L9YX46_9EURY	C486_14232	Uncharacterized protein	100	1	1	1	HalOD1
ELY79562	L9Z1L1	L9Z1L1_9EURY	C486_11194	Uncharacterized protein	100	1	1	1	HalOD1
ELY79554	L9YZN1	L9YZN1_9EURY	C486_11154	Uncharacterized protein	97	1	1	1	HalOD1
ELY75485	L9YMP5	L9YMP5_9EURY	C486_19833	Uncharacterized protein	96	1	1	1	HalOD1
ELY77476	L9YUX0	L9YUX0_9EURY	C486_15269	Uncharacterized protein	90	1	1	1	HalOD1
ELY83948	L9ZFI4	L9ZFI4_9EURY	C486_01934	Uncharacterized protein	87	1	1	1	HalOD1
ELY75847	L9YQU7	L9YQU7_9EURY	C486_18914	Uncharacterized protein	86	1	1	1	HalOD1
ELY83803	L9ZF27	L9ZF27_9EURY	C486_01199	Uncharacterized protein	84	1	1	1	HalOD1
ELY77362	L9YV47	L9YV47_9EURY	C486_16348	Uncharacterized protein	78	1	1	1	HalOD1
ELY83763	L9ZEY8	L9ZEY8_9EURY	C486_00999	Uncharacterized protein	74	1	1	1	HalOD1
ELY77860	L9YUH6	L9YUH6_9EURY	C486_14619	Uncharacterized protein	72	1	1	1	HalOD1
ELY79662	L9Z1U7	L9Z1U7_9EURY	C486_11694	Uncharacterized protein	72	1	1	1	HalOD1
ELY81338	L9Z824	L9Z824_9EURY	C486_06758	Uncharacterized protein	50	1	1	1	HalOD1
ELY74808	L9YPF1	L9YPF1_9EURY	C487_14179	Uncharacterized protein	123	1	1	1	HalOD1
ELY76734	L9YRH9	L9YRH9_9EURY	C487_10529	Uncharacterized protein	117	1	1	1	HalOD1
ELY73124	L9YGB7	L9YGB7_9EURY	C487_17960	Uncharacterized protein	105	1	1	1	HalOD1
ELY76424	L9YQN0	L9YQN0_9EURY	C487_11354	Uncharacterized protein	104	1	1	1	HalOD1
ELY82776	L9Z9W8	L9Z9W8_9EURY	C487_00815	Uncharacterized protein	104	1	1	1	HalOD1
ELY81587	L9Z7G2	L9Z7G2_9EURY	C487_03533	Uncharacterized protein	102	1	1	1	HalOD1
ELY76200	L9YPP5	L9YPP5_9EURY	C487_12076	Uncharacterized protein	101	1	1	1	HalOD1
ELY78184	L9YVN2	L9YVN2_9EURY	C487_09149	Uncharacterized protein	97	1	1	1	HalOD1
ELY74606	L9YLR9	L9YLR9_9EURY	C487_15679	Uncharacterized protein	96	1	1	1	HalOD1
ELY78529	L9YWP4	L9YWP4_9EURY	C487_07812	Uncharacterized protein	92	1	1	1	HalOD1
ELY81534	L9Z595	L9Z595_9EURY	C487_03268	Uncharacterized protein	87	1	1	1	HalOD1
ELY74037	L9YKN3	L9YKN3_9EURY	C487_16499	Uncharacterized protein	84	1	1	1	HalOD1
ELY73589	L9YHL9	L9YHL9_9EURY	C487_17005	Uncharacterized protein	77	1	1	1	HalOD1
ELY76245	L9YPT8	L9YPT8_9EURY	C487_12301	Uncharacterized protein	75	1	1	1	HalOD1
ELY81511	L9Z6J0	L9Z6J0_9EURY	C487_03153	Uncharacterized protein	74	1	1	1	HalOD1
ELY78748	L9Z0P1	L9Z0P1_9EURY	C487_07292	Uncharacterized protein	72	1	1	1	HalOD1
ELY74721	L9YM20	L9YM20_9EURY	C487_14499	Uncharacterized protein	67	1	1	1	HalOD1
AGB32995	L0JN87	L0JN87_NATP1	Natpe_3205 C488_10106	Uncharacterized protein	123	1	1	1	HalOD1
AGB30783	L0JIY7	L0JIY7_NATP1	Natpe_0866 C488_03545	Uncharacterized protein	117	1	1	1	HalOD1
AGB33484	L0JQH1	L0JQH1_NATP1	Natpe_3722 C488_18050	Uncharacterized protein	113	1	1	1	HalOD1
AGB30080	L0JEV8	L0JEV8_NATP1	Natpe_0138 C488_19487	Uncharacterized protein	105	1	1	1	HalOD1
AGB30352	L0JIH8	L0JIH8_NATP1	Natpe_0421 C488_04717	Uncharacterized protein	104	1	1	1	HalOD1
AGB30845	L0JH60	L0JH60_NATP1	Natpe_0931 C488_03230	Uncharacterized protein	103	1	1	1	HalOD1
AGB32980	L0JN73	L0JN73_NATP1	Natpe_3190 C488_10031	Uncharacterized protein	103	1	1	1	HalOD1
AGB32068	L0JMK1	L0JMK1_NATP1	Natpe_2243 C488_05693	Uncharacterized protein	102	1	1	1	HalOD1
AGB32940	L0JN41	L0JN41_NATP1	Natpe_3148 C488_09831	Uncharacterized protein	102	1	1	1	HalOD1
AGB32100	L0JKN0	L0JKN0_NATP1	Natpe_2280	Uncharacterized protein	101	1	1	1	HalOD1
AGB33262	L0JRL5	L0JRL5_NATP1	Natpe_3488 C488_16889	Uncharacterized protein	100	1	1	1	HalOD1
AGB32340	L0JLF5	L0JLF5_NATP1	Natpe_2528 C488_11749	Uncharacterized protein	97	1	1	1	HalOD1
AGB32621	L0JQF7	L0JQF7_NATP1	Natpe_2822 C488_13168	Uncharacterized protein	97	1	1	1	HalOD1
AGB32594	L0JMU9	L0JMU9_NATP1	Natpe_2792 C488_13048	Uncharacterized protein	95	1	1	1	HalOD1
AGB30439	L0JGL5	L0JGL5_NATP1	Natpe_0510 C488_04257	Uncharacterized protein	92	1	1	1	HalOD1
AGB30828	L0JJ25	L0JJ25_NATP1	Natpe_0913	Uncharacterized protein	91	1	1	1	HalOD1
AGB31597	L0JLY1	L0JLY1_NATP1	Natpe_1703 C488_14060	Uncharacterized protein	90	1	1	1	HalOD1
AGB31835	L0JJZ1	L0JJZ1_NATP1	Natpe_2001	Uncharacterized protein	90	1	1	1	HalOD1
AGB32601	L0JQE0	L0JQE0_NATP1	Natpe_2799 C488_13083	Uncharacterized protein	88	1	1	1	HalOD1
ELY76923	L9YVJ3	L9YVJ3_NATP1	C488_07792	Uncharacterized protein	88	1	1	1	HalOD1
AGB31434	L0JJI7	L0JJI7_NATP1	Natpe_1534 C488_00272	Uncharacterized protein	86	1	1	1	HalOD1
AGB34069	L0JS41	L0JS41_NATP1	Natpe_4374	Uncharacterized protein	86	1	1	1	HalOD1
AGB30071	L0JIA7	L0JIA7_NATP1	Natpe_0129 C488_19437	Uncharacterized protein	85	1	1	1	HalOD1
ELY80786	L9Z4E8	L9Z4E8_NATP1	C488_03320	Uncharacterized protein	77	1	1	1	HalOD1
AGB31728	L0JLK8	L0JLK8_NATP1	Natpe_1861 C488_14717	Uncharacterized protein	76	1	1	1	HalOD1
AGB33771	L0JTP9	L0JTP9_NATP1	Natpe_4045 C488_21042	Uncharacterized protein	74	1	1	1	HalOD1
AGB31689	L0JK90	L0JK90_NATP1	Natpe_1809	Uncharacterized protein	72	1	1	1	HalOD1
AGB33050	L0JND9	L0JND9_NATP1	Natpe_3260 C488_15817	Uncharacterized protein	72	1	1	1	HalOD1
ELY72147	L9YF27	L9YF27_NATP1	C488_15297	Uncharacterized protein	70	1	1	1	HalOD1
AFO59249	I7CN29	I7CN29_NATSJ	NJ7G_4035	Uncharacterized protein	123	1	1	1	HalOD1
AFO57317	I7BLJ3	I7BLJ3_NATSJ	NJ7G_2076	Uncharacterized protein	117	1	1	1	HalOD1
AFO59229	I7CN08	I7CN08_NATSJ	NJ7G_4015	Uncharacterized protein	113	1	1	1	HalOD1
AFO57897	I7BMY0	I7BMY0_NATSJ	NJ7G_2668	Uncharacterized protein	104	1	1	1	HalOD1
AFO57789	I7CJC1	I7CJC1_NATSJ	NJ7G_2558	Uncharacterized protein	101	1	1	1	HalOD1
AFO55858	I7CPF7	I7CPF7_NATSJ	NJ7G_0604	Uncharacterized protein	100	1	1	1	HalOD1
AFO59382	I7BRE3	I7BRE3_NATSJ	NJ7G_4167	Uncharacterized protein	100	1	1	1	HalOD1
AFO56239	I7CFI4	I7CFI4_NATSJ	NJ7G_0992	Uncharacterized protein	99	1	1	1	HalOD1
AFO55866	I7CT84	I7CT84_NATSJ	NJ7G_0612	Uncharacterized protein	97	1	1	1	HalOD1
AFO58605	I7BZX6	I7BZX6_NATSJ	NJ7G_3387	Uncharacterized protein	96	1	1	1	HalOD1
AFO59174	I7CMW0	I7CMW0_NATSJ	NJ7G_3960	Uncharacterized protein	90	1	1	1	HalOD1
AFO56078	I7CQ25	I7CQ25_NATSJ	NJ7G_0829	Uncharacterized protein	84	1	1	1	HalOD1
AFO58911	I7D157	I7D157_NATSJ	NJ7G_3695	Uncharacterized protein	78	1	1	1	HalOD1
AFO55738	I7CP56	I7CP56_NATSJ	NJ7G_0484	Uncharacterized protein	72	1	1	1	HalOD1
AFO56993	I7CSE6	I7CSE6_NATSJ	NJ7G_1751	Uncharacterized protein	72	1	1	1	HalOD1
AFO57261	I7CWV8	I7CWV8_NATSJ	NJ7G_2019	Uncharacterized protein	72	1	1	1	HalOD1
AFO59299	I7CN79	I7CN79_NATSJ	NJ7G_4085	Uncharacterized protein	72	1	1	1	HalOD1
AFO57519	I7CIR8	I7CIR8_NATSJ	NJ7G_2282	Uncharacterized protein	54	1	1	1	HalOD1
AFO56039	I7CF14	I7CF14_NATSJ	NJ7G_0790	Uncharacterized protein	41	1	1	1	HalOD1
ELY65692	L9XW01	L9XW01_9EURY	C489_14020	Uncharacterized protein	117	1	1	1	HalOD1
ELY67775	L9Y155	L9Y155_9EURY	C489_09451	Uncharacterized protein	117	1	1	1	HalOD1
ELY71548	L9YF39	L9YF39_9EURY	C489_00205	Uncharacterized protein	117	1	1	1	HalOD1
ELY63590	L9XPA8	L9XPA8_9EURY	C489_18421	Uncharacterized protein	116	1	1	1	HalOD1
ELY68711	L9Y4W2	L9Y4W2_9EURY	C489_06408	Uncharacterized protein	112	1	1	1	HalOD1
ELY64444	L9XRL9	L9XRL9_9EURY	C489_16864	Uncharacterized protein	108	1	1	1	HalOD1
ELY62788	L9XQ96	L9XQ96_9EURY	C489_20966	Uncharacterized protein	107	1	1	1	HalOD1
ELY68009	L9Y1R5	L9Y1R5_9EURY	C489_08395	Uncharacterized protein	106	1	1	1	HalOD1
ELY65700	L9XVA8	L9XVA8_9EURY	C489_14060	Uncharacterized protein	105	1	1	1	HalOD1
ELY68466	L9Y479	L9Y479_9EURY	C489_07185	Uncharacterized protein	104	1	1	1	HalOD1
ELY70957	L9YB69	L9YB69_9EURY	C489_01326	Uncharacterized protein	104	1	1	1	HalOD1
ELY63998	L9XTS5	L9XTS5_9EURY	C489_18162	Uncharacterized protein	102	1	1	1	HalOD1
ELY67930	L9Y1L3	L9Y1L3_9EURY	C489_07990	Uncharacterized protein	102	1	1	1	HalOD1
ELY68553	L9Y6P3	L9Y6P3_9EURY	C489_07630	Uncharacterized protein	102	1	1	1	HalOD1
ELY69701	L9Y7S0	L9Y7S0_9EURY	C489_03982	Uncharacterized protein	100	1	1	1	HalOD1
ELY71392	L9YCF1	L9YCF1_9EURY	C489_00451	Uncharacterized protein	100	1	1	1	HalOD1
ELY62924	L9XMA4	L9XMA4_9EURY	C489_20461	Uncharacterized protein	97	1	1	1	HalOD1
ELY63365	L9XNN4	L9XNN4_9EURY	C489_19131	Uncharacterized protein	97	1	1	1	HalOD1
ELY66860	L9XYH1	L9XYH1_9EURY	C489_12487	Uncharacterized protein	97	1	1	1	HalOD1
ELY70248	L9YBF0	L9YBF0_9EURY	C489_02841	Uncharacterized protein	97	1	1	1	HalOD1
ELY69721	L9Y7U1	L9Y7U1_9EURY	C489_04082	Uncharacterized protein	93	1	1	1	HalOD1
ELY67606	L9Y1P9	L9Y1P9_9EURY	C489_09747	Uncharacterized protein (Fragment)	92	1	1	1	HalOD1
ELY64482	L9XSH6	L9XSH6_9EURY	C489_17054	Uncharacterized protein	90	1	1	1	HalOD1
ELY66999	L9XYW2	L9XYW2_9EURY	C489_12187	Uncharacterized protein	88	1	1	1	HalOD1
ELY63938	L9XTI2	L9XTI2_9EURY	C489_17862	Uncharacterized protein	87	1	1	1	HalOD1
ELY65709	L9XV53	L9XV53_9EURY	C489_14105	Uncharacterized protein	85	1	1	1	HalOD1
ELY68952	L9Y5F5	L9Y5F5_9EURY	C489_05493	Uncharacterized protein	85	1	1	1	HalOD1
ELY66521	L9XYN6	L9XYN6_9EURY	C489_12779	Uncharacterized protein	84	1	1	1	HalOD1
ELY66286	L9XXY1	L9XXY1_9EURY	C489_13031	Uncharacterized protein	72	1	1	1	HalOD1
ELY70893	L9YD95	L9YD95_9EURY	C489_01006	Uncharacterized protein	71	1	1	1	HalOD1
ELY63986	L9XRF1	L9XRF1_9EURY	C489_18102	Uncharacterized protein	67	1	1	1	HalOD1
SFI58912	A0A1I3JF51	A0A1I3JF51_9EURY	SAMN05443661_10273	Uncharacterized protein	69	1	1	1	HalOD1
AFZ73191	L0AHC4	L0AHC4_NATGS	Natgr_2008	Uncharacterized protein	114	1	1	1	HalOD1
AFZ72015	L0AG18	L0AG18_NATGS	Natgr_0773 C490_17397	Uncharacterized protein	113	1	1	1	HalOD1
AFZ73927	L0AL54	L0AL54_NATGS	Natgr_2783 C490_04852	Uncharacterized protein	111	1	1	1	HalOD1
AFZ71519	L0ADK8	L0ADK8_NATGS	Natgr_0261 C490_12432	Uncharacterized protein	110	1	1	1	HalOD1
ELY71351	L9YCJ6	L9YCJ6_NATGS	C490_05452	Uncharacterized protein	109	1	1	1	HalOD1
AFZ72686	L0AFV3	L0AFV3_NATGS	Natgr_1477 C490_08521	Uncharacterized protein	105	1	1	1	HalOD1
AFZ74026	L0AJN5	L0AJN5_NATGS	Natgr_2886 C490_06474	Uncharacterized protein	103	1	1	1	HalOD1
AFZ74908	L0ALY7	L0ALY7_NATGS	Natgr_3813 C490_11056	Uncharacterized protein	101	1	1	1	HalOD1
AFZ72363	L0AEM7	L0AEM7_NATGS	Natgr_1136 C490_14725	Uncharacterized protein	99	1	1	1	HalOD1
AFZ74216	L0AK99	L0AK99_NATGS	Natgr_3082 C490_15514	Uncharacterized protein	95	1	1	1	HalOD1
AFZ74609	L0AME9	L0AME9_NATGS	Natgr_3490 C490_03233	Uncharacterized protein	94	1	1	1	HalOD1
AFZ74912	L0ANV9	L0ANV9_NATGS	Natgr_3818 C490_11081	Uncharacterized protein	94	1	1	1	HalOD1
AFZ72132	L0AG69	L0AG69_NATGS	Natgr_0894 C490_16783	Uncharacterized protein	88	1	1	1	HalOD1
AFZ73450	L0AK65	L0AK65_NATGS	Natgr_2274 C490_09523	Uncharacterized protein	86	1	1	1	HalOD1
AFZ72973	L0AGC7	L0AGC7_NATGS	Natgr_1778 C490_07009	Uncharacterized protein	85	1	1	1	HalOD1
AFZ74636	L0ALJ0	L0ALJ0_NATGS	Natgr_3518 C490_03118	Uncharacterized protein	82	1	1	1	HalOD1
AFZ74799	L0AMV4	L0AMV4_NATGS	Natgr_3692 C490_13239	Uncharacterized protein	82	1	1	1	HalOD1
AFZ71353	L0ABT3	L0ABT3_NATGS	Natgr_0085 C490_11576	Uncharacterized protein	72	1	1	1	HalOD1
AFZ73603	L0AIA6	L0AIA6_NATGS	Natgr_2435 C490_10325	Uncharacterized protein	72	1	1	1	HalOD1
ELY55414	L9X0Y4	L9X0Y4_9EURY	C491_16912	Uncharacterized protein	125	1	1	1	HalOD1
ELY54366	L9WYV9	L9WYV9_9EURY	C491_19414	Uncharacterized protein	117	1	1	1	HalOD1
ELY60375	L9XF74	L9XF74_9EURY	C491_03735	Uncharacterized protein	115	1	1	1	HalOD1
ELY59149	L9XBM6	L9XBM6_9EURY	C491_07406	Uncharacterized protein	110	1	1	1	HalOD1
ELY59251	L9XCS2	L9XCS2_9EURY	C491_07916	Uncharacterized protein	104	1	1	1	HalOD1
ELY54947	L9WZX6	L9WZX6_9EURY	C491_17659	Uncharacterized protein	102	1	1	1	HalOD1
ELY55352	L9X163	L9X163_9EURY	C491_16592	Uncharacterized protein	102	1	1	1	HalOD1
ELY56267	L9X3S4	L9X3S4_9EURY	C491_15007	Uncharacterized protein	101	1	1	1	HalOD1
ELY57107	L9X677	L9X677_9EURY	C491_11398	Uncharacterized protein	101	1	1	1	HalOD1
ELY54829	L9WZA8	L9WZA8_9EURY	C491_17919	Uncharacterized protein	100	1	1	1	HalOD1
ELY58369	L9X9D7	L9X9D7_9EURY	C491_08539	Uncharacterized protein	100	1	1	1	HalOD1
ELY53781	L9WX46	L9WX46_9EURY	C491_20771	Uncharacterized protein	99	1	1	1	HalOD1
ELY59711	L9XE37	L9XE37_9EURY	C491_05066	Uncharacterized protein	98	1	1	1	HalOD1
ELY61467	L9XIM6	L9XIM6_9EURY	C491_01377	Uncharacterized protein	98	1	1	1	HalOD1
ELY56721	L9X5I1	L9X5I1_9EURY	C491_11980	Uncharacterized protein	97	1	1	1	HalOD1
ELY53460	L9WVI3	L9WVI3_9EURY	C491_21266	Uncharacterized protein	96	1	1	1	HalOD1
ELY55441	L9X1V0	L9X1V0_9EURY	C491_17047	Uncharacterized protein	94	1	1	1	HalOD1
ELY55440	L9X143	L9X143_9EURY	C491_17042	Uncharacterized protein	93	1	1	1	HalOD1
ELY58043	L9XBR7	L9XBR7_9EURY	C491_09619	Uncharacterized protein	93	1	1	1	HalOD1
ELY56472	L9X4D0	L9X4D0_9EURY	C491_13072	Uncharacterized protein	92	1	1	1	HalOD1
ELY55413	L9X490	L9X490_9EURY	C491_16907	Uncharacterized protein	90	1	1	1	HalOD1
ELY60115	L9XEE8	L9XEE8_9EURY	C491_02405	Uncharacterized protein	89	1	1	1	HalOD1
ELY56279	L9X3C7	L9X3C7_9EURY	C491_15067	Uncharacterized protein	85	1	1	1	HalOD1
ELY60401	L9XG68	L9XG68_9EURY	C491_03865	Uncharacterized protein	84	1	1	1	HalOD1
ELY56115	L9X323	L9X323_9EURY	C491_14237	Uncharacterized protein	82	1	1	1	HalOD1
ELY54418	L9X1F1	L9X1F1_9EURY	C491_19674	Uncharacterized protein	81	1	1	1	HalOD1
ELY56251	L9X457	L9X457_9EURY	C491_14927	Uncharacterized protein	80	1	1	1	HalOD1
ELY56012	L9X342	L9X342_9EURY	C491_13712	Uncharacterized protein	78	1	1	1	HalOD1
ELY58514	L9X9V5	L9X9V5_9EURY	C492_11885	Uncharacterized protein	130	1	1	1	HalOD1
ELY62309	L9XKJ8	L9XKJ8_9EURY	C492_08310	DNA polymerase sliding clamp	128	1	1	1	HalOD1
ELY66093	L9XZS3	L9XZS3_9EURY	C492_01883	Uncharacterized protein	117	1	1	1	HalOD1
ELY62617	L9XM44	L9XM44_9EURY	C492_07760	Uncharacterized protein	116	1	1	1	HalOD1
ELY51598	L9WTF2	L9WTF2_9EURY	C492_21005	Uncharacterized protein	115	1	1	1	HalOD1
ELY62737	L9XME3	L9XME3_9EURY	C492_07535	Uncharacterized protein (Fragment)	110	1	1	1	HalOD1
ELY53166	L9WVF5	L9WVF5_9EURY	C492_17870	Uncharacterized protein	109	1	1	1	HalOD1
ELY64299	L9XR55	L9XR55_9EURY	C492_05205	Uncharacterized protein	109	1	1	1	HalOD1
ELY64813	L9XW10	L9XW10_9EURY	C492_04755	Uncharacterized protein	104	1	1	1	HalOD1
ELY53957	L9WX13	L9WX13_9EURY	C492_16848	Uncharacterized protein	101	1	1	1	HalOD1
ELY55663	L9X4Z4	L9X4Z4_9EURY	C492_15351	Uncharacterized protein	100	1	1	1	HalOD1
ELY54222	L9WXT3	L9WXT3_9EURY	C492_16633	Uncharacterized protein	99	1	1	1	HalOD1
ELY50513	L9WQC4	L9WQC4_9EURY	C492_22097	Uncharacterized protein	98	1	1	1	HalOD1
ELY51573	L9WTD3	L9WTD3_9EURY	C492_20880	Uncharacterized protein	98	1	1	1	HalOD1
ELY53146	L9WVD9	L9WVD9_9EURY	C492_17770	Uncharacterized protein	97	1	1	1	HalOD1
ELY57860	L9X7Z8	L9X7Z8_9EURY	C492_13099	Uncharacterized protein	96	1	1	1	HalOD1
ELY65424	L9XUD6	L9XUD6_9EURY	C492_03886	Uncharacterized protein	95	1	1	1	HalOD1
ELY59998	L9XH67	L9XH67_9EURY	C492_10525	Uncharacterized protein	94	1	1	1	HalOD1
ELY63376	L9XPL5	L9XPL5_9EURY	C492_07040	Uncharacterized protein	93	1	1	1	HalOD1
ELY57818	L9XB22	L9XB22_9EURY	C492_12889	Uncharacterized protein	92	1	1	1	HalOD1
ELY53092	L9WUK0	L9WUK0_9EURY	C492_18574	Uncharacterized protein	87	1	1	1	HalOD1
ELY66492	L9XYF2	L9XYF2_9EURY	C492_01169	Uncharacterized protein	85	1	1	1	HalOD1
ELY60824	L9XGG5	L9XGG5_9EURY	C492_10000	Uncharacterized protein	82	1	1	1	HalOD1
AGB37769	L0K095	L0K095_9EURY	Natoc_1979	Uncharacterized protein	125	1	1	1	HalOD1
AGB39211	L0K2H6	L0K2H6_9EURY	Natoc_3484	Uncharacterized protein	117	1	1	1	HalOD1
AGB36507	L0JU20	L0JU20_9EURY	Natoc_0647	Uncharacterized protein	115	1	1	1	HalOD1
AGB39710	L0K586	L0K586_9EURY	Natoc_4012	Uncharacterized protein	108	1	1	1	HalOD1
AGB38076	L0JZ88	L0JZ88_9EURY	Natoc_2300	Uncharacterized protein	104	1	1	1	HalOD1
AGB39612	L0K2S2	L0K2S2_9EURY	Natoc_3913	Uncharacterized protein	103	1	1	1	HalOD1
AGB37537	L0JWW8	L0JWW8_9EURY	Natoc_1733	Uncharacterized protein	100	1	1	1	HalOD1
AGB39516	L0K3C4	L0K3C4_9EURY	Natoc_3810	Uncharacterized protein	99	1	1	1	HalOD1
AGB39965	L0K605	L0K605_9EURY	Natoc_4273	Uncharacterized protein	99	1	1	1	HalOD1
AGB36264	L0JVX8	L0JVX8_9EURY	Natoc_0399	Uncharacterized protein	98	1	1	1	HalOD1
AGB36533	L0JXE7	L0JXE7_9EURY	Natoc_0673	Uncharacterized protein	98	1	1	1	HalOD1
AGB37328	L0JZQ2	L0JZQ2_9EURY	Natoc_1521	Uncharacterized protein	97	1	1	1	HalOD1
AGB38434	L0K258	L0K258_9EURY	Natoc_2672	Uncharacterized protein	96	1	1	1	HalOD1
AGB38740	L0K2G2	L0K2G2_9EURY	Natoc_2985	Uncharacterized protein	94	1	1	1	HalOD1
AGB38453	L0K2W8	L0K2W8_9EURY	Natoc_2692	Uncharacterized protein	92	1	1	1	HalOD1
AGB38912	L0K0U9	L0K0U9_9EURY	Natoc_3173	Uncharacterized protein	91	1	1	1	HalOD1
AGB39864	L0K681	L0K681_9EURY	Natoc_4158	Uncharacterized protein	90	1	1	1	HalOD1
AGB38600	L0K214	L0K214_9EURY	Natoc_2841	Uncharacterized protein	89	1	1	1	HalOD1
AGB38789	L0K386	L0K386_9EURY	Natoc_3044	Uncharacterized protein	88	1	1	1	HalOD1
AGB37155	L0JXX4	L0JXX4_9EURY	Natoc_1341	Uncharacterized protein	87	1	1	1	HalOD1
AGB36627	L0JUC4	L0JUC4_9EURY	Natoc_0770	Uncharacterized protein	82	1	1	1	HalOD1
AGB39916	L0K4H5	L0K4H5_9EURY	Natoc_4221	Uncharacterized protein	82	1	1	1	HalOD1
AGB38242	L0JYX0	L0JYX0_9EURY	Natoc_2468	Uncharacterized protein	81	1	1	1	HalOD1
AGB39397	L0K280	L0K280_9EURY	Natoc_3682	Uncharacterized protein	75	1	1	1	HalOD1
OVE84372	A0A202E7Y6	A0A202E7Y6_9EURY	B2G88_08130	Uncharacterized protein	121	1	1	1	HalOD1
OVE84569	A0A202E8M0	A0A202E8M0_9EURY	B2G88_09215	Uncharacterized protein	120	1	1	1	HalOD1
OVE85576	A0A202EBE4	A0A202EBE4_9EURY	B2G88_01760	Uncharacterized protein	116	1	1	1	HalOD1
OVE86231	A0A202EDC0	A0A202EDC0_9EURY	B2G88_05455	Uncharacterized protein	113	1	1	1	HalOD1
OVE84188	A0A202E7S4	A0A202E7S4_9EURY	B2G88_07130	Uncharacterized protein	109	1	1	1	HalOD1
OVE85225	A0A202EAE2	A0A202EAE2_9EURY	B2G88_11010	Uncharacterized protein	108	1	1	1	HalOD1
OVE83424	A0A202E5F1	A0A202E5F1_9EURY	B2G88_13310	Uncharacterized protein	105	1	1	1	HalOD1
OVE83165	A0A202E4E8	A0A202E4E8_9EURY	B2G88_17300	Uncharacterized protein	101	1	1	1	HalOD1
OVE83164	A0A202E4N7	A0A202E4N7_9EURY	B2G88_17295	Uncharacterized protein	99	1	1	1	HalOD1
OVE83741	A0A202E655	A0A202E655_9EURY	B2G88_15070	Uncharacterized protein	99	1	1	1	HalOD1
OVE83836	A0A202E6C8	A0A202E6C8_9EURY	B2G88_15575	Uncharacterized protein	97	1	1	1	HalOD1
OVE85546	A0A202EBB4	A0A202EBB4_9EURY	B2G88_01605	Uncharacterized protein	95	1	1	1	HalOD1
OVE86169	A0A202ED55	A0A202ED55_9EURY	B2G88_05095	Uncharacterized protein	93	1	1	1	HalOD1
OVE82893	A0A202E3M3	A0A202E3M3_9EURY	B2G88_17970	Uncharacterized protein	91	1	1	1	HalOD1
OVE83357	A0A202E541	A0A202E541_9EURY	B2G88_12905	Uncharacterized protein	90	1	1	1	HalOD1
OVE83619	A0A202E5V7	A0A202E5V7_9EURY	B2G88_14400	Uncharacterized protein	89	1	1	1	HalOD1
OVE84158	A0A202E7P6	A0A202E7P6_9EURY	B2G88_06965	Uncharacterized protein	89	1	1	1	HalOD1
OVE83147	A0A202E4I9	A0A202E4I9_9EURY	B2G88_17200	Uncharacterized protein	86	1	1	1	HalOD1
OVE83359	A0A202E568	A0A202E568_9EURY	B2G88_12915	Uncharacterized protein	85	1	1	1	HalOD1
OVE83089	A0A202E4C9	A0A202E4C9_9EURY	B2G88_16885	Uncharacterized protein	84	1	1	1	HalOD1
OVE84278	A0A202E812	A0A202E812_9EURY	B2G88_07625	Uncharacterized protein	83	1	1	1	HalOD1
OVE85195	A0A202EAA9	A0A202EAA9_9EURY	B2G88_08930	Uncharacterized protein	77	1	1	1	HalOD1
OVE82961	A0A202E418	A0A202E418_9EURY	B2G88_18400	Uncharacterized protein	64	1	1	1	HalOD1
ELY52607	L9WT54	L9WT54_9EURY	C493_16200	Uncharacterized protein	117	1	1	1	HalOD1
ELY57565	L9X789	L9X789_9EURY	C493_08776	Uncharacterized protein	117	1	1	1	HalOD1
ELY58965	L9XB74	L9XB74_9EURY	C493_05950	Uncharacterized protein	116	1	1	1	HalOD1
ELY58980	L9XB87	L9XB87_9EURY	C493_06025	Uncharacterized protein	116	1	1	1	HalOD1
ELY59652	L9XDE7	L9XDE7_9EURY	C493_05008	Uncharacterized protein	115	1	1	1	HalOD1
ELY52603	L9WW89	L9WW89_9EURY	C493_16180	Uncharacterized protein	114	1	1	1	HalOD1
ELY60646	L9XGW4	L9XGW4_9EURY	C493_04196	Uncharacterized protein	114	1	1	1	HalOD1
ELY57500	L9X731	L9X731_9EURY	C493_08441	Uncharacterized protein	112	1	1	1	HalOD1
ELY58925	L9XB31	L9XB31_9EURY	C493_05750	Uncharacterized protein	109	1	1	1	HalOD1
ELY62178	L9XNF6	L9XNF6_9EURY	C493_00075	Uncharacterized protein	103	1	1	1	HalOD1
ELY58848	L9XDZ0	L9XDZ0_9EURY	C493_06167	Uncharacterized protein	102	1	1	1	HalOD1
ELY53217	L9WUX1	L9WUX1_9EURY	C493_14343	Uncharacterized protein	101	1	1	1	HalOD1
ELY53270	L9WUY6	L9WUY6_9EURY	C493_14608	Uncharacterized protein	100	1	1	1	HalOD1
ELY55919	L9X2D2	L9X2D2_9EURY	C493_10588	Uncharacterized protein	100	1	1	1	HalOD1
ELY61653	L9XLW5	L9XLW5_9EURY	C493_02276	Uncharacterized protein	98	1	1	1	HalOD1
ELY55767	L9X2C9	L9X2C9_9EURY	C493_10892	Uncharacterized protein	97	1	1	1	HalOD1
ELY62105	L9XK51	L9XK51_9EURY	C493_00780	Uncharacterized protein	96	1	1	1	HalOD1
ELY55778	L9X5B2	L9X5B2_9EURY	C493_10947	Uncharacterized protein	95	1	1	1	HalOD1
ELY60639	L9XFY0	L9XFY0_9EURY	C493_04161	Uncharacterized protein	91	1	1	1	HalOD1
ELY53401	L9WW38	L9WW38_9EURY	C493_14063	Uncharacterized protein	89	1	1	1	HalOD1
ELY58956	L9XBZ8	L9XBZ8_9EURY	C493_05905	Uncharacterized protein	89	1	1	1	HalOD1
ELY61186	L9XIE5	L9XIE5_9EURY	C493_02693	Uncharacterized protein	88	1	1	1	HalOD1
ELY57626	L9X878	L9X878_9EURY	C493_09101	Uncharacterized protein	81	1	1	1	HalOD1
ELY57728	L9XAT0	L9XAT0_9EURY	C493_07549	Uncharacterized protein	80	1	1	1	HalOD1
ELY49217	L9WIL3	L9WIL3_9EURY	C493_21012	Uncharacterized protein	78	1	1	1	HalOD1
ELY47965	L9WEQ1	L9WEQ1_9EURY	C494_12225	Uncharacterized protein	124	1	1	1	HalOD1
ELY43779	L9W2Q0	L9W2Q0_9EURY	C494_18162	Uncharacterized protein	117	1	1	1	HalOD1
ELY44103	L9W6Z6	L9W6Z6_9EURY	C494_16953	Uncharacterized protein	110	1	1	1	HalOD1
ELY48932	L9WHU1	L9WHU1_9EURY	C494_09575	Uncharacterized protein	110	1	1	1	HalOD1
ELY50087	L9WL41	L9WL41_9EURY	C494_06280	Uncharacterized protein	109	1	1	1	HalOD1
ELY44884	L9W5Z7	L9W5Z7_9EURY	C494_16513	Uncharacterized protein	106	1	1	1	HalOD1
ELY47864	L9WEH3	L9WEH3_9EURY	C494_11710	Uncharacterized protein	102	1	1	1	HalOD1
ELY51471	L9WQK9	L9WQK9_9EURY	C494_03985	Uncharacterized protein	100	1	1	1	HalOD1
ELY44205	L9W412	L9W412_9EURY	C494_17473	Uncharacterized protein	95	1	1	1	HalOD1
ELY47095	L9WC84	L9WC84_9EURY	C494_12861	Uncharacterized protein	95	1	1	1	HalOD1
ELY43276	L9W1V5	L9W1V5_9EURY	C494_19812	Uncharacterized protein	91	1	1	1	HalOD1
ELY48791	L9WHR9	L9WHR9_9EURY	C494_09780	Uncharacterized protein	89	1	1	1	HalOD1
ELY43971	L9W3U1	L9W3U1_9EURY	C494_17798	Uncharacterized protein	87	1	1	1	HalOD1
ELY48629	L9WGP6	L9WGP6_9EURY	C494_09980	Uncharacterized protein	85	1	1	1	HalOD1
ELY48979	L9WHR2	L9WHR2_9EURY	C494_09510	Uncharacterized protein	85	1	1	1	HalOD1
ELY43250	L9W1A5	L9W1A5_9EURY	C494_19672	Uncharacterized protein	83	1	1	1	HalOD1
ELY52736	L9WU53	L9WU53_9EURY	C494_00802	Uncharacterized protein	82	1	1	1	HalOD1
ELY43944	L9W386	L9W386_9EURY	C494_17653	Uncharacterized protein	73	1	1	1	HalOD1
ELY46940	L9WBS5	L9WBS5_9EURY	C494_13626	Uncharacterized protein	72	1	1	1	HalOD1
ELY44278	L9W7G7	L9W7G7_9EURY	C495_10264	Uncharacterized protein	125	1	1	1	HalOD1
ELY44379	L9W4I4	L9W4I4_9EURY	C495_10769	Uncharacterized protein	121	1	1	1	HalOD1
ELY43498	L9W5A7	L9W5A7_9EURY	C495_13971	Uncharacterized protein	120	1	1	1	HalOD1
ELY48038	L9WI80	L9WI80_9EURY	C495_01145	Uncharacterized protein	117	1	1	1	HalOD1
ELY46785	L9WBA7	L9WBA7_9EURY	C495_06743	Uncharacterized protein	110	1	1	1	HalOD1
ELY42022	L9VYD6	L9VYD6_9EURY	C495_15768	Uncharacterized protein	109	1	1	1	HalOD1
ELY46344	L9WA60	L9WA60_9EURY	C495_07218	Uncharacterized protein	109	1	1	1	HalOD1
ELY48305	L9WFM3	L9WFM3_9EURY	C495_02495	Uncharacterized protein	108	1	1	1	HalOD1
ELY47639	L9WDU7	L9WDU7_9EURY	C495_05257	Uncharacterized protein	100	1	1	1	HalOD1
ELY42049	L9VY12	L9VY12_9EURY	C495_15903	Uncharacterized protein	99	1	1	1	HalOD1
ELY42442	L9VZE8	L9VZE8_9EURY	C495_15597	Uncharacterized protein	96	1	1	1	HalOD1
ELY44526	L9W5I9	L9W5I9_9EURY	C495_11514	Uncharacterized protein	95	1	1	1	HalOD1
ELY46263	L9WD66	L9WD66_9EURY	C495_06813	Uncharacterized protein	95	1	1	1	HalOD1
ELY47338	L9WG83	L9WG83_9EURY	C495_03732	Uncharacterized protein	86	1	1	1	HalOD1
ELY45102	L9W6Y5	L9W6Y5_9EURY	C495_09175	Uncharacterized protein	85	1	1	1	HalOD1
ELY43822	L9W3A6	L9W3A6_9EURY	C495_12195	Uncharacterized protein	83	1	1	1	HalOD1
ELY40682	L9VUM7	L9VUM7_9EURY	C495_17227	Uncharacterized protein	63	1	1	1	HalOD1
ELY41618	L9VZY5	L9VZY5_9EURY	C495_16455	Uncharacterized protein	59	1	1	1	HalOD1
SIR96400	A0A1N7F7V7	A0A1N7F7V7_9EURY	SAMN05421752_10659	Uncharacterized protein	122	1	1	1	HalOD1
SIR61678	A0A1N7CDG9	A0A1N7CDG9_9EURY	SAMN05421752_101279	Uncharacterized protein	117	1	1	1	HalOD1
SIR80639	A0A1N7DXQ0	A0A1N7DXQ0_9EURY	SAMN05421752_10319	Uncharacterized protein	117	1	1	1	HalOD1
SIS01518	A0A1N7FM83	A0A1N7FM83_9EURY	SAMN05421752_107146	Uncharacterized protein	116	1	1	1	HalOD1
SIR91430	A0A1N7ETL7	A0A1N7ETL7_9EURY	SAMN05421752_10546	Uncharacterized protein	110	1	1	1	HalOD1
SIR94045	A0A1N7F1F3	A0A1N7F1F3_9EURY	SAMN05421752_105245	Uncharacterized protein	109	1	1	1	HalOD1
SIR82207	A0A1N7E265	A0A1N7E265_9EURY	SAMN05421752_103145	Uncharacterized protein	108	1	1	1	HalOD1
SIS06627	A0A1N7G230	A0A1N7G230_9EURY	SAMN05421752_109138	Uncharacterized protein	106	1	1	1	HalOD1
SIR65578	A0A1N7CPK3	A0A1N7CPK3_9EURY	SAMN05421752_101500	Uncharacterized protein	103	1	1	1	HalOD1
SIS13278	A0A1N7GLB0	A0A1N7GLB0_9EURY	SAMN05421752_11322	Uncharacterized protein	103	1	1	1	HalOD1
SIS20997	A0A1N7H807	A0A1N7H807_9EURY	SAMN05421752_1316	Uncharacterized protein	103	1	1	1	HalOD1
SIR73331	A0A1N7DBX0	A0A1N7DBX0_9EURY	SAMN05421752_102140	Uncharacterized protein	102	1	1	1	HalOD1
SIS08848	A0A1N7G8I1	A0A1N7G8I1_9EURY	SAMN05421752_110103	Uncharacterized protein	100	1	1	1	HalOD1
SIR81886	A0A1N7E1G6	A0A1N7E1G6_9EURY	SAMN05421752_103119	Uncharacterized protein	99	1	1	1	HalOD1
SIS19965	A0A1N7H539	A0A1N7H539_9EURY	SAMN05421752_12530	Uncharacterized protein	97	1	1	1	HalOD1
SIR82806	A0A1N7E450	A0A1N7E450_9EURY	SAMN05421752_103189	Uncharacterized protein	96	1	1	1	HalOD1
SIR74855	A0A1N7DGI5	A0A1N7DGI5_9EURY	SAMN05421752_102231	Uncharacterized protein	95	1	1	1	HalOD1
SIS05929	A0A1N7G035	A0A1N7G035_9EURY	SAMN05421752_10963	Uncharacterized protein	95	1	1	1	HalOD1
SIS13593	A0A1N7GLX5	A0A1N7GLX5_9EURY	SAMN05421752_11367	Uncharacterized protein	92	1	1	1	HalOD1
SIR90885	A0A1N7ESF9	A0A1N7ESF9_9EURY	SAMN05421752_1053	Uncharacterized protein	88	1	1	1	HalOD1
SIR91601	A0A1N7EU11	A0A1N7EU11_9EURY	SAMN05421752_10557	Uncharacterized protein	85	1	1	1	HalOD1
SIR72041	A0A1N7D896	A0A1N7D896_9EURY	SAMN05421752_10257	Uncharacterized protein	83	1	1	1	HalOD1
SIS16115	A0A1N7GU65	A0A1N7GU65_9EURY	SAMN05421752_11594	Uncharacterized protein	70	1	1	1	HalOD1
ELY42997	L9W106	L9W106_9EURY	C496_06672	Uncharacterized protein	122	1	1	1	HalOD1
ELY45857	L9W910	L9W910_9EURY	C496_02907	Uncharacterized protein	117	1	1	1	HalOD1
ELY45434	L9W7I4	L9W7I4_9EURY	C496_03398	Uncharacterized protein	116	1	1	1	HalOD1
ELY41503	L9VZN1	L9VZN1_9EURY	C496_09136	Uncharacterized protein	110	1	1	1	HalOD1
ELY36212	L9VGW6	L9VGW6_9EURY	C496_21699	Uncharacterized protein	107	1	1	1	HalOD1
ELY38289	L9VMA7	L9VMA7_9EURY	C496_16742	Uncharacterized protein	107	1	1	1	HalOD1
ELY42860	L9W079	L9W079_9EURY	C496_05987	Uncharacterized protein	106	1	1	1	HalOD1
ELY38483	L9VQH9	L9VQH9_9EURY	C496_17712	Uncharacterized protein	102	1	1	1	HalOD1
ELY38488	L9VQJ7	L9VQJ7_9EURY	C496_17737	Uncharacterized protein	100	1	1	1	HalOD1
ELY43322	L9W1V4	L9W1V4_9EURY	C496_05077	Uncharacterized protein	100	1	1	1	HalOD1
ELY45740	L9W894	L9W894_9EURY	C496_02322	Uncharacterized protein	99	1	1	1	HalOD1
ELY41976	L9VY91	L9VY91_9EURY	C496_07979	Uncharacterized protein	98	1	1	1	HalOD1
ELY45741	L9W8Z9	L9W8Z9_9EURY	C496_02327	Uncharacterized protein	96	1	1	1	HalOD1
ELY40062	L9VSX5	L9VSX5_9EURY	C496_12944	Uncharacterized protein	95	1	1	1	HalOD1
ELY36495	L9VH35	L9VH35_9EURY	C496_21437	Uncharacterized protein	91	1	1	1	HalOD1
ELY42818	L9W3A7	L9W3A7_9EURY	C496_05777	Uncharacterized protein	88	1	1	1	HalOD1
ELY36224	L9VGL4	L9VGL4_9EURY	C496_21759	Uncharacterized protein	85	1	1	1	HalOD1
ELY38523	L9VQM6	L9VQM6_9EURY	C496_17912	Uncharacterized protein	85	1	1	1	HalOD1
ELY41095	L9VVA0	L9VVA0_9EURY	C496_10396	Uncharacterized protein	85	1	1	1	HalOD1
ELY41532	L9VX07	L9VX07_9EURY	C496_09281	Uncharacterized protein	85	1	1	1	HalOD1
ELY37787	L9VLD8	L9VLD8_9EURY	C496_19815	Uncharacterized protein	74	1	1	1	HalOD1
ELY38413	L9VQ99	L9VQ99_9EURY	C496_17362	Uncharacterized protein	64	1	1	1	HalOD1
AGN00870	R4VUI0	R4VUI0_9EURY	L593_04605	Uncharacterized protein	118	1	1	1	HalOD1
AGN02197	R4W6A9	R4W6A9_9EURY	L593_11260	Uncharacterized protein	106	1	1	1	HalOD1
AGN02227	R4W6C9	R4W6C9_9EURY	L593_11410	Uncharacterized protein	101	1	1	1	HalOD1
AGN01077	R4W4E3	R4W4E3_9EURY	L593_05640	Uncharacterized protein	100	1	1	1	HalOD1
AGN02262	R4W6E7	R4W6E7_9EURY	L593_11595	Uncharacterized protein	98	1	1	1	HalOD1
AGN01008	R4W7K2	R4W7K2_9EURY	L593_05295	Uncharacterized protein	93	1	1	1	HalOD1
AGN01797	R4W5L3	R4W5L3_9EURY	L593_09260	Uncharacterized protein	81	1	1	1	HalOD1
AGN02228	R4W903	R4W903_9EURY	L593_11415	Uncharacterized protein	79	1	1	1	HalOD1
ESS05710	V4ZSK9	V4ZSK9_9ARCH	A07HB70_02190	Uncharacterized protein	107	1	1	1	HalOD1
ESS06138	V4XVD6	V4XVD6_9ARCH	A07HB70_01686	Uncharacterized protein	99	1	1	1	HalOD1
ESS05686	V4XZJ2	V4XZJ2_9ARCH	A07HB70_02164	Uncharacterized protein	63	1	1	1	HalOD1
ESS13050	V5ABD6	V5ABD6_9ARCH	A07HR60_00059	Uncharacterized protein uncultured archaeon A07HR60	107	1	1	1	HalOD1
SEH15202			SAMN04487967_1968	hypothetical protein SAMN04487967_1968	424	1	0	1	KaiC-HalOD1-iKaiC
SDK21534			SAMN04515672_2554	hypothetical protein SAMN04515672_2554	422	1	0	1	KaiC-HalOD1-iKaiC
SEJ18129			SAMN05444271_12833	hypothetical protein SAMN05444271_12833	287	1	0	1	HalOD1-iKaiC
SFR98838			SAMN05216559_2108	hypothetical protein SAMN05216559_2108	282	1	0	1	HalOD1-iKaiC
SFR52394				hypothetical protein 0	258	1	0	0	REC-HalOD1
SFR60926				hypothetical protein 0	253	1	0	0	REC-HalOD1
SDG26534			SAMN05216218_12029	hypothetical protein SAMN05216218_12029	245	1	0	1	COG4949?-HaloD1
SFK78894				hypothetical protein 0	244	1	0	0	REC-HalOD1
SDM51793				hypothetical protein	243	1	0	0	REC-HalOD1
SEN47410			SAMN05216388_1003201	hypothetical protein SAMN05216388_1003201	240	1	0	1	COG4949?-HaloD1
SFR96334			SAMN05216559_1560	hypothetical protein SAMN05216559_1560	239	1	0	1	DUF2339-HalOD1
SFG54618				hypothetical protein 0	227	1	0	0	REC-HalOD1
SDG28048			SAMN05216218_12120	hypothetical protein SAMN05216218_12120	200	1	0	1
SFS70746			SAMN04488556_2365	hypothetical protein SAMN04488556_2365	196	1	0	1
OYR42396			DJ82_02660	hypothetical protein DJ82_02660	186	1	0	1
OYR56215			DJ73_00245	hypothetical protein DJ73_00245	186	1	0	1
OYR47038			DJ74_13840	hypothetical protein DJ74_13840	186	1	0	1
OYR44564			DJ81_07065	hypothetical protein DJ81_07065	181	1	0	1
OYR43601			DJ75_11520	hypothetical protein DJ75_11520	181	1	0	1
SDY14161			SAMN04487946_10744	hypothetical protein SAMN04487946_10744	181	1	0	1
SFR99913			SAMN05216559_2280	hypothetical protein SAMN05216559_2280	153	1	0	1
ARS90561			B1756_13060	hypothetical protein B1756_13060	152	1	0	1
SEW34832			SAMN04487945_3086	hypothetical protein SAMN04487945_3086	151	1	0	1
SDN10952			SAMN05192554_11572	hypothetical protein SAMN05192554_11572	95	1	0	1	HalOD1
SDN11009			SAMN05192554_11575	hypothetical protein SAMN05192554_11575	95	1	0	1	HalOD1
SEW22593			SAMN04487945_2328	hypothetical protein SAMN04487945_2328	133	1	0	1	HalOD1
SEW12968			SAMN04487945_1642	hypothetical protein SAMN04487945_1642	113	1	0	1	HalOD1
SEW24620			SAMN04487945_2474	hypothetical protein SAMN04487945_2474	112	1	0	1	HalOD1
SEW23423			SAMN04487945_2389	hypothetical protein SAMN04487945_2389	106	1	0	1	HalOD1
SEW20763			SAMN04487945_2181	hypothetical protein SAMN04487945_2181	102	1	0	1	HalOD1
SEV89657			SAMN04487945_0209	hypothetical protein SAMN04487945_0209	98	1	0	1	HalOD1
SEV90407			SAMN04487945_0259	hypothetical protein SAMN04487945_0259	94	1	0	1	HalOD1
SEW14322			SAMN04487945_1727	hypothetical protein SAMN04487945_1727	94	1	0	1	HalOD1
SEW18378			SAMN04487945_1995	hypothetical protein SAMN04487945_1995	88	1	0	1	HalOD1
SEV98701			SAMN04487945_0753	hypothetical protein SAMN04487945_0753	76	1	0	1	HalOD1
SDX79498			SAMN04487946_102364	hypothetical protein SAMN04487946_102364	99	1	0	1	HalOD1
SDX86505			SAMN04487946_103184	hypothetical protein SAMN04487946_103184	99	1	0	1	HalOD1
SDY13643			SAMN04487946_10717	hypothetical protein SAMN04487946_10717	86	1	0	1	HalOD1
SDY55491			SAMN04487946_12224	hypothetical protein SAMN04487946_12224	86	1	0	1	HalOD1
SFB72988			SAMN05444422_101538	hypothetical protein SAMN05444422_101538	137	1	0	1	HalOD1
SFB73144			SAMN05444422_101551	hypothetical protein SAMN05444422_101551	121	1	0	1	HalOD1
SFB80188			SAMN05444422_10288	hypothetical protein SAMN05444422_10288	119	1	0	1	HalOD1
SFC27959			SAMN05444422_106193	hypothetical protein SAMN05444422_106193	119	1	0	1	HalOD1
SFC76387			SAMN05444422_1238	hypothetical protein SAMN05444422_1238	115	1	0	1	HalOD1
SFC33886			SAMN05444422_10783	hypothetical protein SAMN05444422_10783	112	1	0	1	HalOD1
SFC74307			SAMN05444422_11919	hypothetical protein SAMN05444422_11919	112	1	0	1	HalOD1
SFC00878			SAMN05444422_103468	hypothetical protein SAMN05444422_103468	111	1	0	1	HalOD1
SFC58708			SAMN05444422_11150	hypothetical protein SAMN05444422_11150	109	1	0	1	HalOD1
SFC56178			SAMN05444422_110124	hypothetical protein SAMN05444422_110124	102	1	0	1	HalOD1
SFC62821			SAMN05444422_11286	hypothetical protein SAMN05444422_11286	102	1	0	1	HalOD1
SFB68602			SAMN05444422_101164	hypothetical protein SAMN05444422_101164	101	1	0	1	HalOD1
SFB71395			SAMN05444422_101411	hypothetical protein SAMN05444422_101411	101	1	0	1	HalOD1
SFC45384			SAMN05444422_108215	hypothetical protein SAMN05444422_108215	98	1	0	1	HalOD1
SFB95430			SAMN05444422_103221	hypothetical protein SAMN05444422_103221	97	1	0	1	HalOD1
SFC62123			SAMN05444422_11253	hypothetical protein SAMN05444422_11253	97	1	0	1	HalOD1
SFC44905			SAMN05444422_108193	hypothetical protein SAMN05444422_108193	96	1	0	1	HalOD1
SFC74440			SAMN05444422_11927	hypothetical protein SAMN05444422_11927	96	1	0	1	HalOD1
SFC52199			SAMN05444422_109214	hypothetical protein SAMN05444422_109214	95	1	0	1	HalOD1
SFB71289			SAMN05444422_101402	hypothetical protein SAMN05444422_101402	92	1	0	1	HalOD1
SFC65098			SAMN05444422_11336	hypothetical protein SAMN05444422_11336	88	1	0	1	HalOD1
SFC18154			SAMN05444422_105157	hypothetical protein SAMN05444422_105157	85	1	0	1	HalOD1
SFC40622			SAMN05444422_10814	hypothetical protein SAMN05444422_10814	84	1	0	1	HalOD1
SFB76021			SAMN05444422_101803	hypothetical protein SAMN05444422_101803	83	1	0	1	HalOD1
SFB79228			SAMN05444422_10235	hypothetical protein SAMN05444422_10235	83	1	0	1	HalOD1
SFC62256			SAMN05444422_11259	hypothetical protein SAMN05444422_11259	83	1	0	1	HalOD1
SFB71365			SAMN05444422_101408	hypothetical protein SAMN05444422_101408	78	1	0	1	HalOD1
SFC09571			SAMN05444422_104240	hypothetical protein SAMN05444422_104240	78	1	0	1	HalOD1
SFR50804			SAMN04488124_1921	hypothetical protein SAMN04488124_1921	124	1	0	1	HalOD1
SFR33842			SAMN04488124_0366	hypothetical protein SAMN04488124_0366	118	1	0	1	HalOD1
SFR33848			SAMN04488124_0367	hypothetical protein SAMN04488124_0367	117	1	0	1	HalOD1
SFR36904			SAMN04488124_0831	hypothetical protein SAMN04488124_0831	117	1	0	1	HalOD1
SFR36557			SAMN04488124_0786	hypothetical protein SAMN04488124_0786	107	1	0	1	HalOD1
SFR60405			SAMN04488124_2685	hypothetical protein SAMN04488124_2685	98	1	0	1	HalOD1
SFR32168			SAMN04488124_0073	hypothetical protein SAMN04488124_0073	95	1	0	1	HalOD1
SFR63628			SAMN04488124_2931	hypothetical protein SAMN04488124_2931	95	1	0	1	HalOD1
SFR43356			SAMN04488124_1266	hypothetical protein SAMN04488124_1266	94	1	0	1	HalOD1
SFR34044			SAMN04488124_0397	hypothetical protein SAMN04488124_0397	92	1	0	1	HalOD1
SFR66689			SAMN04488124_3273	hypothetical protein SAMN04488124_3273	92	1	0	1	HalOD1
SFR61567			SAMN04488124_2802	hypothetical protein SAMN04488124_2802	91	1	0	1	HalOD1
SFR35395			SAMN04488124_0611	hypothetical protein SAMN04488124_0611	87	1	0	1	HalOD1
SFR55372			SAMN04488124_2377	hypothetical protein SAMN04488124_2377	85	1	0	1	HalOD1
SFR59804			SAMN04488124_2633	hypothetical protein SAMN04488124_2633	84	1	0	1	HalOD1
SFR36650			SAMN04488124_0799	hypothetical protein SAMN04488124_0799	79	1	0	1	HalOD1
SFR59331			SAMN04488124_2591	hypothetical protein SAMN04488124_2591	74	1	0	1	HalOD1
SFR60320			SAMN04487947_2727	hypothetical protein SAMN04487947_2727	123	1	0	1	HalOD1
SFR62409			SAMN04487947_2966	hypothetical protein SAMN04487947_2966	123	1	0	1	HalOD1
SFR54138			SAMN04487947_2104	hypothetical protein SAMN04487947_2104	121	1	0	1	HalOD1
SFR33915			SAMN04487947_0080	hypothetical protein SAMN04487947_0080	114	1	0	1	HalOD1
SFR74630			SAMN04487947_4121	hypothetical protein SAMN04487947_4121	107	1	0	1	HalOD1
SFR38383			SAMN04487947_0717	hypothetical protein SAMN04487947_0717	102	1	0	1	HalOD1
SFR35857			SAMN04487947_0383	hypothetical protein SAMN04487947_0383	101	1	0	1	HalOD1
SFR60522			SAMN04487947_2744	hypothetical protein SAMN04487947_2744	100	1	0	1	HalOD1
SFR38087			SAMN04487947_0681	hypothetical protein SAMN04487947_0681	96	1	0	1	HalOD1
SFR65681			SAMN04487947_3175	hypothetical protein SAMN04487947_3175	96	1	0	1	HalOD1
SFR71075			SAMN04487947_3789	hypothetical protein SAMN04487947_3789	94	1	0	1	HalOD1
SFR74135			SAMN04487947_4062	hypothetical protein SAMN04487947_4062	94	1	0	1	HalOD1
SFR45856			SAMN04487947_1672	hypothetical protein SAMN04487947_1672	91	1	0	1	HalOD1
SFR69357			SAMN04487947_3604	hypothetical protein SAMN04487947_3604	91	1	0	1	HalOD1
SFR37448			SAMN04487947_0606	hypothetical protein SAMN04487947_0606	89	1	0	1	HalOD1
SFR55036			SAMN04487947_2184	hypothetical protein SAMN04487947_2184	85	1	0	1	HalOD1
SFR56969			SAMN04487947_2358	hypothetical protein SAMN04487947_2358	82	1	0	1	HalOD1
SFR54499			SAMN04487947_2137	hypothetical protein SAMN04487947_2137	74	1	0	1	HalOD1
SDN20199			SAMN04487949_3649	hypothetical protein SAMN04487949_3649	131	1	0	1	HalOD1
SDM62064			SAMN04487949_2288	hypothetical protein SAMN04487949_2288	109	1	0	1	HalOD1
SDN20038			SAMN04487949_3643	hypothetical protein SAMN04487949_3643	100	1	0	1	HalOD1
SDM54871			SAMN04487949_2036	hypothetical protein SAMN04487949_2036	94	1	0	1	HalOD1
SDN07320			SAMN04487949_3265	hypothetical protein SAMN04487949_3265	79	1	0	1	HalOD1
SFK71149			SAMN04487950_0714	hypothetical protein SAMN04487950_0714	112	1	0	1	HalOD1
SFL69839			SAMN04487950_4644	hypothetical protein SAMN04487950_4644	111	1	0	1	HalOD1
SFL54433			SAMN04487950_4151	hypothetical protein SAMN04487950_4151	103	1	0	1	HalOD1
SFK59133			SAMN04487950_0066	hypothetical protein SAMN04487950_0066	100	1	0	1	HalOD1
SFK77181			SAMN04487950_1017	hypothetical protein SAMN04487950_1017	89	1	0	1	HalOD1
SEI96810			SAMN05444271_11413	hypothetical protein SAMN05444271_11413	111	1	0	1	HalOD1
SEJ37432			SAMN05444271_1615	hypothetical protein SAMN05444271_1615	100	1	0	1	HalOD1
SEI76922			SAMN05444271_107144	hypothetical protein SAMN05444271_107144	97	1	0	1	HalOD1
SEI53678			SAMN05444271_102103	hypothetical protein SAMN05444271_102103	94	1	0	1	HalOD1
SEI48966			SAMN05444271_101180	hypothetical protein SAMN05444271_101180	78	1	0	1	HalOD1
SEJ34898			SAMN05444271_1539	hypothetical protein SAMN05444271_1539	78	1	0	1	HalOD1
SFS10530			SAMN05216559_3751	hypothetical protein SAMN05216559_3751	117	1	0	1	HalOD1
SFS09628			SAMN05216559_3550	hypothetical protein SAMN05216559_3550	115	1	0	1	HalOD1
SFS08090			SAMN05216559_3350	hypothetical protein SAMN05216559_3350	105	1	0	1	HalOD1
SFR99004			SAMN05216559_2138	hypothetical protein SAMN05216559_2138	104	1	0	1	HalOD1
SFR91559			SAMN05216559_0938	hypothetical protein SAMN05216559_0938	101	1	0	1	HalOD1
SFS10557			SAMN05216559_3757	hypothetical protein SAMN05216559_3757	98	1	0	1	HalOD1
SFR94119			SAMN05216559_1451	hypothetical protein SAMN05216559_1451	97	1	0	1	HalOD1
SFS10594			SAMN05216559_3765	hypothetical protein SAMN05216559_3765	94	1	0	1	HalOD1
SFR96546			SAMN05216559_1638	hypothetical protein SAMN05216559_1638	92	1	0	1	HalOD1
SFS09795			SAMN05216559_3586	hypothetical protein SAMN05216559_3586	92	1	0	1	HalOD1
SFS10841			SAMN05216559_3818	hypothetical protein SAMN05216559_3818	91	1	0	1	HalOD1
SFS08161			SAMN05216559_3366	hypothetical protein SAMN05216559_3366	89	1	0	1	HalOD1
SFS11522			SAMN05216559_3885	hypothetical protein SAMN05216559_3885	89	1	0	1	HalOD1
SFS11787			SAMN05216559_3944	hypothetical protein SAMN05216559_3944	89	1	0	1	HalOD1
SFS00481			SAMN05216559_2366	hypothetical protein SAMN05216559_2366	88	1	0	1	HalOD1
SFR86779			SAMN05216559_0263	hypothetical protein SAMN05216559_0263	85	1	0	1	HalOD1
SFS07018			SAMN05216559_3140	hypothetical protein SAMN05216559_3140	82	1	0	1	HalOD1
SFS10284			SAMN05216559_3697	hypothetical protein SAMN05216559_3697	79	1	0	1	HalOD1
SFR98255			SAMN05216559_2001	hypothetical protein SAMN05216559_2001	78	1	0	1	HalOD1
SFF87061			SAMN04488063_0597	hypothetical protein SAMN04488063_0597	138	1	0	1	HalOD1
SFG52406			SAMN04488063_2303	hypothetical protein SAMN04488063_2303	117	1	0	1	HalOD1
SFG96159			SAMN04488063_3426	hypothetical protein SAMN04488063_3426	113	1	0	1	HalOD1
SFG70472			SAMN04488063_2722	hypothetical protein SAMN04488063_2722	110	1	0	1	HalOD1
SFF78108			SAMN04488063_0262	hypothetical protein SAMN04488063_0262	107	1	0	1	HalOD1
SFF96471			SAMN04488063_0952	hypothetical protein SAMN04488063_0952	106	1	0	1	HalOD1
SFF93315			SAMN04488063_0844	hypothetical protein SAMN04488063_0844	102	1	0	1	HalOD1
SFG37438			SAMN04488063_1846	hypothetical protein SAMN04488063_1846	99	1	0	1	HalOD1
SFG43680			SAMN04488063_2042	hypothetical protein SAMN04488063_2042	97	1	0	1	HalOD1
SFH02505			SAMN04488063_3607	hypothetical protein SAMN04488063_3607	94	1	0	1	HalOD1
SFF75608			SAMN04488063_0151	hypothetical protein SAMN04488063_0151	91	1	0	1	HalOD1
SFG36696			SAMN04488063_1821	hypothetical protein SAMN04488063_1821	91	1	0	1	HalOD1
SFH03402			SAMN04488063_3643	hypothetical protein SAMN04488063_3643	91	1	0	1	HalOD1
SFG42630			SAMN04488063_2006	hypothetical protein SAMN04488063_2006	89	1	0	1	HalOD1
SFG51792			SAMN04488063_2287	hypothetical protein SAMN04488063_2287	88	1	0	1	HalOD1
SFG10928			SAMN04488063_1446	hypothetical protein SAMN04488063_1446	87	1	0	1	HalOD1
SFF86156			SAMN04488063_0561	hypothetical protein SAMN04488063_0561	85	1	0	1	HalOD1
SFG10417			SAMN04488063_1431	hypothetical protein SAMN04488063_1431	85	1	0	1	HalOD1
SFF78491			SAMN04488063_0280	hypothetical protein SAMN04488063_0280	84	1	0	1	HalOD1
SFF75875			SAMN04488063_0164	hypothetical protein SAMN04488063_0164	72	1	0	1	HalOD1
SDQ07858			SAMN05216278_0277	hypothetical protein SAMN05216278_0277	147	1	0	1
SDR00291			SAMN05216278_3211	hypothetical protein SAMN05216278_3211	120	1	0	1	HalOD1
SDQ12451			SAMN05216278_0529	hypothetical protein SAMN05216278_0529	118	1	0	1	HalOD1
SDR12017			SAMN05216278_3642	hypothetical protein SAMN05216278_3642	110	1	0	1	HalOD1
SDQ59860			SAMN05216278_2143	hypothetical protein SAMN05216278_2143	107	1	0	1	HalOD1
SDQ87367			SAMN05216278_2878	hypothetical protein SAMN05216278_2878	107	1	0	1	HalOD1
SDQ22253			SAMN05216278_1006	hypothetical protein SAMN05216278_1006	106	1	0	1	HalOD1
SDQ76675			SAMN05216278_2446	hypothetical protein SAMN05216278_2446	105	1	0	1	HalOD1
SDQ05251			SAMN05216278_0108	hypothetical protein SAMN05216278_0108	103	1	0	1	HalOD1
SDQ72387			SAMN05216278_2267	hypothetical protein SAMN05216278_2267	102	1	0	1	HalOD1
SDQ05838			SAMN05216278_0149	hypothetical protein SAMN05216278_0149	100	1	0	1	HalOD1
SDQ17673			SAMN05216278_0795	hypothetical protein SAMN05216278_0795	99	1	0	1	HalOD1
SDQ08027			SAMN05216278_0287	hypothetical protein SAMN05216278_0287	92	1	0	1	HalOD1
SDQ12758			SAMN05216278_0546	hypothetical protein SAMN05216278_0546	91	1	0	1	HalOD1
SDQ23029			SAMN05216278_1043	hypothetical protein SAMN05216278_1043	91	1	0	1	HalOD1
SDQ18845			SAMN05216278_0852	hypothetical protein SAMN05216278_0852	89	1	0	1	HalOD1
SDQ07157			SAMN05216278_0233	hypothetical protein SAMN05216278_0233	88	1	0	1	HalOD1
SDQ90021			SAMN05216278_2980	hypothetical protein SAMN05216278_2980	88	1	0	1	HalOD1
SDQ48307			SAMN05216278_1688	hypothetical protein SAMN05216278_1688	87	1	0	1	HalOD1
SDQ79734			SAMN05216278_2572	hypothetical protein SAMN05216278_2572	87	1	0	1	HalOD1
SDQ47714			SAMN05216278_1667	hypothetical protein SAMN05216278_1667	84	1	0	1	HalOD1
SEH45380			SAMN05192561_10218	hypothetical protein SAMN05192561_10218	108	1	0	1	HalOD1
SEH55855			SAMN05192561_1077	hypothetical protein SAMN05192561_1077	99	1	0	1	HalOD1
SDY92083			SAMN05216564_11521	hypothetical protein SAMN05216564_11521	114	1	0	1	HalOD1
SDX77821			SAMN05216564_101434	hypothetical protein SAMN05216564_101434	76	1	0	1	HalOD1
SDY39933			SAMN05216564_10533	hypothetical protein SAMN05216564_10533	76	1	0	1	HalOD1
SDZ91969			SAMN04488065_1220	hypothetical protein SAMN04488065_1220	100	1	0	1	HalOD1
SDZ84080			SAMN04488065_0701	hypothetical protein SAMN04488065_0701	94	1	0	1	HalOD1
SEA27481			SAMN04488065_2481	hypothetical protein SAMN04488065_2481	85	1	0	1	HalOD1
SEO77597			SAMN05216388_101915	hypothetical protein SAMN05216388_101915	116	1	0	1	HalOD1
SEO61310			SAMN05216388_101580	hypothetical protein SAMN05216388_101580	115	1	0	1	HalOD1
SEN70099			SAMN05216388_1004220	hypothetical protein SAMN05216388_1004220	112	1	0	1	HalOD1
SEO82847			SAMN05216388_102057	hypothetical protein SAMN05216388_102057	100	1	0	1	HalOD1
SEO19079			SAMN05216388_100969	hypothetical protein SAMN05216388_100969	99	1	0	1	HalOD1
SEM96706			SAMN05216388_100138	hypothetical protein SAMN05216388_100138	95	1	0	1	HalOD1
SEO75328			SAMN05216388_101842	hypothetical protein SAMN05216388_101842	87	1	0	1	HalOD1
SEN66149			SAMN05216388_1004132	hypothetical protein SAMN05216388_1004132	84	1	0	1	HalOD1
SEN18514			SAMN05216388_10022	hypothetical protein SAMN05216388_10022	80	1	0	1	HalOD1
SEO79337			SAMN05216388_101977	hypothetical protein SAMN05216388_101977	79	1	0	1	HalOD1
SEP33955			SAMN05216388_11031	hypothetical protein SAMN05216388_11031	52	1	0	1	HalOD1
SDE93495			SAMN05216218_102252	hypothetical protein SAMN05216218_102252	112	1	0	1	HalOD1
SDF55428			SAMN05216218_10795	hypothetical protein SAMN05216218_10795	97	1	0	1	HalOD1
SDF64883			SAMN05216218_10855	hypothetical protein SAMN05216218_10855	89	1	0	1	HalOD1
SDG14203			SAMN05216218_11631	hypothetical protein SAMN05216218_11631	89	1	0	1	HalOD1
SDE90873			SAMN05216218_102159	hypothetical protein SAMN05216218_102159	84	1	0	1	HalOD1
SDE72082			SAMN05216218_10168	hypothetical protein SAMN05216218_10168	80	1	0	1	HalOD1
SNR77332			SAMN06266787_12511	hypothetical protein SAMN06266787_12511	120	1	0	1	HalOD1
SNR55151			SAMN06266787_10418	hypothetical protein SAMN06266787_10418	107	1	0	1	HalOD1
SNR52333			SAMN06266787_10385	hypothetical protein SAMN06266787_10385	99	1	0	1	HalOD1
OYR80208			DJ72_12820	hypothetical protein DJ72_12820	93	1	0	1	HalOD1
OYR69091			DJ78_11795	hypothetical protein DJ78_11795	107	1	0	1	HalOD1
OYR74826			DJ76_04960	hypothetical protein DJ76_04960	107	1	0	1	HalOD1
OYR79907			DJ84_16730	hypothetical protein DJ84_16730	107	1	0	1	HalOD1
OYR79050			DJ84_19420	hypothetical protein DJ84_19420, partial	85	1	0	1	HalOD1
OYR56502			DJ70_08690	hypothetical protein DJ70_08690	101	1	0	1	HalOD1
OYR56514			DJ70_08760	hypothetical protein DJ70_08760	83	1	0	1	HalOD1
ASK38294			(plasmid)	hypothetical protein (plasmid)	116	1	0	1	HalOD1
SFR49457			SAMN04487937_2448	hypothetical protein SAMN04487937_2448	103	1	0	1	HalOD1
SFR30415			SAMN04487937_0236	hypothetical protein SAMN04487937_0236	101	1	0	1	HalOD1
SFR49447			SAMN04487937_2447	hypothetical protein SAMN04487937_2447	87	1	0	1	HalOD1
SFR49478			SAMN04487937_2450	hypothetical protein SAMN04487937_2450	78	1	0	1	HalOD1
OYR91749			DJ71_03160	hypothetical protein DJ71_03160	99	1	0	1	HalOD1
OYR84688			DJ71_08590	hypothetical protein DJ71_08590	86	1	0	1	HalOD1
OYR81447			DJ71_13455	hypothetical protein DJ71_13455	72	1	0	1	HalOD1
OYR52593			DJ73_10520	hypothetical protein DJ73_10520	136	1	0	1	HalOD1
OYR55381			DJ73_02340	hypothetical protein DJ73_02340	101	1	0	1	HalOD1
OYR53218			DJ73_08555	hypothetical protein DJ73_08555	98	1	0	1	HalOD1
OYR55295			DJ73_02595	hypothetical protein DJ73_02595	91	1	0	1	HalOD1
OYR53306			DJ73_08030	hypothetical protein DJ73_08030	89	1	0	1	HalOD1
OYR49674			DJ73_17360	hypothetical protein DJ73_17360	85	1	0	1	HalOD1
OYR50660			DJ73_15315	hypothetical protein DJ73_15315	81	1	0	1	HalOD1
OYR54729			DJ73_04325	hypothetical protein DJ73_04325	81	1	0	1	HalOD1
OYR51062			DJ73_14770	hypothetical protein DJ73_14770	74	1	0	1	HalOD1
OYR44426			DJ74_17760	hypothetical protein DJ74_17760	136	1	0	1	HalOD1
OYR49742			DJ74_08060	hypothetical protein DJ74_08060	101	1	0	1	HalOD1
OYR47932			DJ74_11955	hypothetical protein DJ74_11955	98	1	0	1	HalOD1
OYR45672			DJ74_16005	hypothetical protein DJ74_16005	91	1	0	1	HalOD1
OYR52675			DJ74_00880	hypothetical protein DJ74_00880	89	1	0	1	HalOD1
OYR48349			DJ74_10665	hypothetical protein DJ74_10665	81	1	0	1	HalOD1
OYR48395			DJ74_10740	hypothetical protein DJ74_10740	81	1	0	1	HalOD1
OYR51237			DJ74_04370	hypothetical protein DJ74_04370	81	1	0	1	HalOD1
OYR52914			DJ74_00285	hypothetical protein DJ74_00285	80	1	0	1	HalOD1
OYR41615			DJ75_13700	hypothetical protein DJ75_13700	136	1	0	1	HalOD1
OYR40492			DJ75_15220	hypothetical protein DJ75_15220	115	1	0	1	HalOD1
OYR41027			DJ75_14730	hypothetical protein DJ75_14730	101	1	0	1	HalOD1
OYR39215			DJ75_17265	hypothetical protein DJ75_17265	98	1	0	1	HalOD1
OYR46397			DJ75_05860	hypothetical protein DJ75_05860	91	1	0	1	HalOD1
OYR43491			DJ75_11795	hypothetical protein DJ75_11795	89	1	0	1	HalOD1
OYR43565			DJ75_11700	hypothetical protein DJ75_11700	81	1	0	1	HalOD1
OYR48872			DJ75_01975	hypothetical protein DJ75_01975	81	1	0	1	HalOD1
OYR42069			DJ75_13270	hypothetical protein DJ75_13270	74	1	0	1	HalOD1
OYR38640			DJ81_17510	hypothetical protein DJ81_17510	136	1	0	1	HalOD1
OYR39607			DJ81_16290	hypothetical protein DJ81_16290	101	1	0	1	HalOD1
OYR45563			DJ81_04480	hypothetical protein DJ81_04480	98	1	0	1	HalOD1
OYR45451			DJ81_05000	hypothetical protein DJ81_05000	91	1	0	1	HalOD1
OYR46691			DJ81_02525	hypothetical protein DJ81_02525	89	1	0	1	HalOD1
OYR46138			DJ81_03515	hypothetical protein DJ81_03515	81	1	0	1	HalOD1
OYR46174			DJ81_03690	hypothetical protein DJ81_03690	81	1	0	1	HalOD1
OYR46851			DJ81_01990	hypothetical protein DJ81_01990	81	1	0	1	HalOD1
OYR46383			DJ81_03160	hypothetical protein DJ81_03160	80	1	0	1	HalOD1
OYR40443			DJ81_14585	hypothetical protein DJ81_14585	74	1	0	1	HalOD1
OYR39337			DJ82_09770	hypothetical protein DJ82_09770	136	1	0	1	HalOD1
OYR38138			DJ82_12750	hypothetical protein DJ82_12750	104	1	0	1	HalOD1
OYR39807			DJ82_08895	hypothetical protein DJ82_08895	101	1	0	1	HalOD1
OYR41825			DJ82_04150	hypothetical protein DJ82_04150	98	1	0	1	HalOD1
OYR42337			DJ82_02840	hypothetical protein DJ82_02840	91	1	0	1	HalOD1
OYR41517			DJ82_05025	hypothetical protein DJ82_05025	81	1	0	1	HalOD1
OYR41533			DJ82_05060	hypothetical protein DJ82_05060	81	1	0	1	HalOD1
OYR42004			DJ82_03795	hypothetical protein DJ82_03795	81	1	0	1	HalOD1
OYR38970			DJ82_11060	hypothetical protein DJ82_11060	74	1	0	1	HalOD1
PAU81542			CK500_14715	hypothetical protein CK500_14715	80	1	0	1	HalOD1
SFS69058			SAMN04488556_2269	hypothetical protein SAMN04488556_2269	123	1	0	1	HalOD1
SFS50392			SAMN04488556_1191	hypothetical protein SAMN04488556_1191	116	1	0	1	HalOD1
SFS66696			SAMN04488556_1975	hypothetical protein SAMN04488556_1975	116	1	0	1	HalOD1
SFS32617			SAMN04488556_0180	hypothetical protein SAMN04488556_0180	112	1	0	1	HalOD1
SFS38857			SAMN04488556_0513	hypothetical protein SAMN04488556_0513	112	1	0	1	HalOD1
SFS44393			SAMN04488556_0821	hypothetical protein SAMN04488556_0821	112	1	0	1	HalOD1
SFS56788			SAMN04488556_1642	hypothetical protein SAMN04488556_1642	112	1	0	1	HalOD1
SFS68882			SAMN04488556_2232	hypothetical protein SAMN04488556_2232	112	1	0	1	HalOD1
SFS79679			SAMN04488556_2870	hypothetical protein SAMN04488556_2870	112	1	0	1	HalOD1
SFS57321			SAMN04488556_1699	hypothetical protein SAMN04488556_1699	103	1	0	1	HalOD1
SFS80915			SAMN04488556_2940	hypothetical protein SAMN04488556_2940	101	1	0	1	HalOD1
SFS68265			SAMN04488556_2131	hypothetical protein SAMN04488556_2131	100	1	0	1	HalOD1
SFS33642			SAMN04488556_0242	hypothetical protein SAMN04488556_0242	96	1	0	1	HalOD1
SFS78718			SAMN04488556_2819	hypothetical protein SAMN04488556_2819	91	1	0	1	HalOD1
SFS64705			SAMN04488556_1829	hypothetical protein SAMN04488556_1829	90	1	0	1	HalOD1
SFS75117			SAMN04488556_2595	hypothetical protein SAMN04488556_2595	90	1	0	1	HalOD1
SFS99886			SAMN04488556_3802	hypothetical protein SAMN04488556_3802	90	1	0	1	HalOD1
SFS74878			SAMN04488556_2580	hypothetical protein SAMN04488556_2580	86	1	0	1	HalOD1
SFS42463			SAMN04488556_0723	hypothetical protein SAMN04488556_0723	85	1	0	1	HalOD1
SFS67689			SAMN04488556_2066	hypothetical protein SAMN04488556_2066	85	1	0	1	HalOD1
SFS91636			SAMN04488556_3337	hypothetical protein SAMN04488556_3337	85	1	0	1	HalOD1
SFT07017			SAMN04488556_4217	hypothetical protein SAMN04488556_4217	85	1	0	1	HalOD1
SFT06960			SAMN04488556_4213	hypothetical protein SAMN04488556_4213	84	1	0	1	HalOD1
SFT04448			SAMN04488556_4058	hypothetical protein SAMN04488556_4058	76	1	0	1	HalOD1
SFS54012			SAMN04488556_1401	hypothetical protein SAMN04488556_1401	73	1	0	1	HalOD1
SFS47202			SAMN04488556_0969	hypothetical protein SAMN04488556_0969	71	1	0	1	HalOD1
SFS65010			SAMN04488556_1847	hypothetical protein SAMN04488556_1847	71	1	0	1	HalOD1
SFT08860			SAMN04488556_0058	hypothetical protein SAMN04488556_0058	71	1	0	1	HalOD1
ARS90313			B1756_11655	hypothetical protein B1756_11655	123	1	0	1	HalOD1
ARS89684			B1756_07975	hypothetical protein B1756_07975	116	1	0	1	HalOD1
ARS88330			B1756_00175	hypothetical protein B1756_00175	110	1	0	1	HalOD1
ARS89711			B1756_08140	hypothetical protein B1756_08140	110	1	0	1	HalOD1
ARS90135			B1756_10610	hypothetical protein B1756_10610	109	1	0	1	HalOD1
ARS91709			B1756_06120	hypothetical protein B1756_06120	104	1	0	1	HalOD1
ARS88717			B1756_02390	hypothetical protein B1756_02390	99	1	0	1	HalOD1
ARS88308			B1756_00055	hypothetical protein B1756_00055	98	1	0	1	HalOD1
ARS88323			B1756_00140	hypothetical protein B1756_00140	98	1	0	1	HalOD1
ARS88878			B1756_03320	hypothetical protein B1756_03320	91	1	0	1	HalOD1
ARS88553			B1756_01460	hypothetical protein B1756_01460	89	1	0	1	HalOD1
ARS91478			B1756_18285	hypothetical protein B1756_18285	89	1	0	1	HalOD1
ARS91854			B1756_13685	hypothetical protein B1756_13685	87	1	0	1	HalOD1
ARS89169			B1756_04970	hypothetical protein B1756_04970	85	1	0	1	HalOD1
ARS91903			B1756_16810	hypothetical protein B1756_16810	84	1	0	1	HalOD1
ARS91417			B1756_17955	hypothetical protein B1756_17955	83	1	0	1	HalOD1
ARS91718			B1756_06785	hypothetical protein B1756_06785	82	1	0	1	HalOD1
ARS89316			B1756_05860	hypothetical protein B1756_05860	77	1	0	1	HalOD1
ARS91061			B1756_15860	hypothetical protein B1756_15860	76	1	0	1	HalOD1
ARS90554			B1756_13025	hypothetical protein B1756_13025	72	1	0	1	HalOD1
SEQ36171			SAMN04489841_1556	hypothetical protein SAMN04489841_1556	124	1	0	1	HalOD1
SER61153			SAMN04489841_4212	hypothetical protein SAMN04489841_4212	123	1	0	1	HalOD1
SER73199			SAMN04489841_4440	hypothetical protein SAMN04489841_4440	122	1	0	1	HalOD1
SER92216			SAMN04489841_0048	hypothetical protein SAMN04489841_0048	116	1	0	1	HalOD1
SER23941			SAMN04489841_3389	hypothetical protein SAMN04489841_3389	110	1	0	1	HalOD1
SER28306			SAMN04489841_3538	hypothetical protein SAMN04489841_3538	110	1	0	1	HalOD1
SEP96642			SAMN04489841_0963	hypothetical protein SAMN04489841_0963	109	1	0	1	HalOD1
SER53657			SAMN04489841_4042	hypothetical protein SAMN04489841_4042	108	1	0	1	HalOD1
SER15688			SAMN04489841_3110	hypothetical protein SAMN04489841_3110	107	1	0	1	HalOD1
SER68670			SAMN04489841_4304	hypothetical protein SAMN04489841_4304	106	1	0	1	HalOD1
SER72970			SAMN04489841_4432	hypothetical protein SAMN04489841_4432	104	1	0	1	HalOD1
SER20715			SAMN04489841_3280	hypothetical protein SAMN04489841_3280	103	1	0	1	HalOD1
SEQ06425			SAMN04489841_1199	hypothetical protein SAMN04489841_1199	102	1	0	1	HalOD1
SEQ22735			SAMN04489841_1239	hypothetical protein SAMN04489841_1239	102	1	0	1	HalOD1
SEP90363			SAMN04489841_0802	hypothetical protein SAMN04489841_0802	101	1	0	1	HalOD1
SEQ54201			SAMN04489841_2011	hypothetical protein SAMN04489841_2011	101	1	0	1	HalOD1
SEQ72374			SAMN04489841_2188	hypothetical protein SAMN04489841_2188	101	1	0	1	HalOD1
SER55204			SAMN04489841_4080	hypothetical protein SAMN04489841_4080	100	1	0	1	HalOD1
SEQ56631			SAMN04489841_2075	hypothetical protein SAMN04489841_2075	95	1	0	1	HalOD1
SEP99877			SAMN04489841_1037	hypothetical protein SAMN04489841_1037	88	1	0	1	HalOD1
SER69313			SAMN04489841_4321	hypothetical protein SAMN04489841_4321	88	1	0	1	HalOD1
SER90942			SAMN04489841_0006	hypothetical protein SAMN04489841_0006	88	1	0	1	HalOD1
SEP99247			SAMN04489841_1023	hypothetical protein SAMN04489841_1023	87	1	0	1	HalOD1
SEQ44960			SAMN04489841_1770	hypothetical protein SAMN04489841_1770	86	1	0	1	HalOD1
SER78936			SAMN04489841_4548	hypothetical protein SAMN04489841_4548	86	1	0	1	HalOD1
SEQ40490			SAMN04489841_1656	hypothetical protein SAMN04489841_1656	85	1	0	1	HalOD1
SEQ72720			SAMN04489841_2199	hypothetical protein SAMN04489841_2199	85	1	0	1	HalOD1
SEP70508			SAMN04489841_0323	hypothetical protein SAMN04489841_0323	84	1	0	1	HalOD1
SEP82527			SAMN04489841_0600	hypothetical protein SAMN04489841_0600	84	1	0	1	HalOD1
SEP89527			SAMN04489841_0780	hypothetical protein SAMN04489841_0780	79	1	0	1	HalOD1
SEQ84975			SAMN04489841_2517	hypothetical protein SAMN04489841_2517	79	1	0	1	HalOD1
SER57900			SAMN04489841_4157	hypothetical protein SAMN04489841_4157	74	1	0	1	HalOD1
SEQ01921			SAMN04489841_1086	hypothetical protein SAMN04489841_1086	72	1	0	1	HalOD1
SEQ75330			SAMN04489841_2266	hypothetical protein SAMN04489841_2266	72	1	0	1	HalOD1
SER81451			SAMN04489841_4633	hypothetical protein SAMN04489841_4633	72	1	0	1	HalOD1
SER81524			SAMN04489841_4636	hypothetical protein SAMN04489841_4636	72	1	0	1	HalOD1
SDQ58598			SAMN04489842_1250	hypothetical protein SAMN04489842_1250	122	1	0	1	HalOD1
SDQ37525			SAMN04489842_0650	hypothetical protein SAMN04489842_0650	119	1	0	1	HalOD1
SDQ91495			SAMN04489842_1678	hypothetical protein SAMN04489842_1678	115	1	0	1	HalOD1
SDR16497			SAMN04489842_2602	hypothetical protein SAMN04489842_2602	115	1	0	1	HalOD1
SDQ88851			SAMN04489842_1604	hypothetical protein SAMN04489842_1604	111	1	0	1	HalOD1
SDR34117			SAMN04489842_3315	hypothetical protein SAMN04489842_3315	110	1	0	1	HalOD1
SDR27520			SAMN04489842_2948	hypothetical protein SAMN04489842_2948	106	1	0	1	HalOD1
SDR34822			SAMN04489842_3378	hypothetical protein SAMN04489842_3378	103	1	0	1	HalOD1
SDR41457			SAMN04489842_3797	hypothetical protein SAMN04489842_3797	103	1	0	1	HalOD1
SDQ51121			SAMN04489842_1038	hypothetical protein SAMN04489842_1038	102	1	0	1	HalOD1
SDQ24891			SAMN04489842_0218	hypothetical protein SAMN04489842_0218	99	1	0	1	HalOD1
SDQ25217			SAMN04489842_0229	hypothetical protein SAMN04489842_0229	99	1	0	1	HalOD1
SDR09699			SAMN04489842_2321	hypothetical protein SAMN04489842_2321	95	1	0	1	HalOD1
SDQ65527			SAMN04489842_1465	hypothetical protein SAMN04489842_1465	94	1	0	1	HalOD1
SDQ29456			SAMN04489842_0383	hypothetical protein SAMN04489842_0383	93	1	0	1	HalOD1
SDQ62083			SAMN04489842_1361	hypothetical protein SAMN04489842_1361	92	1	0	1	HalOD1
SDR41507			SAMN04489842_3802	hypothetical protein SAMN04489842_3802	92	1	0	1	HalOD1
SDR25627			SAMN04489842_2813	hypothetical protein SAMN04489842_2813	90	1	0	1	HalOD1
SDQ33203			SAMN04489842_0512	hypothetical protein SAMN04489842_0512	88	1	0	1	HalOD1
SDR36074			SAMN04489842_3490	hypothetical protein SAMN04489842_3490	87	1	0	1	HalOD1
SDR31612			SAMN04489842_3239	hypothetical protein SAMN04489842_3239	85	1	0	1	HalOD1
SDR11095			SAMN04489842_2376	hypothetical protein SAMN04489842_2376	82	1	0	1	HalOD1
SDR39048			SAMN04489842_3644	hypothetical protein SAMN04489842_3644	72	1	0	1	HalOD1
SEH12488			SAMN04487967_0832	hypothetical protein SAMN04487967_0832	126	1	0	1	HalOD1
SEH14816			SAMN04487967_1781	hypothetical protein SAMN04487967_1781	117	1	0	1	HalOD1
SEH14714			SAMN04487967_1733	hypothetical protein SAMN04487967_1733	113	1	0	1	HalOD1
SEH13122			SAMN04487967_1161	hypothetical protein SAMN04487967_1161	112	1	0	1	HalOD1
SEH16526			SAMN04487967_2684	hypothetical protein SAMN04487967_2684	110	1	0	1	HalOD1
SEH12731			SAMN04487967_0938	hypothetical protein SAMN04487967_0938	109	1	0	1	HalOD1
SEH11076			SAMN04487967_0183	hypothetical protein SAMN04487967_0183	107	1	0	1	HalOD1
SEH17526			SAMN04487967_3232	hypothetical protein SAMN04487967_3232	107	1	0	1	HalOD1
SEH13363			SAMN04487967_1323	hypothetical protein SAMN04487967_1323	106	1	0	1	HalOD1
SEH13051			SAMN04487967_1116	hypothetical protein SAMN04487967_1116	105	1	0	1	HalOD1
SEH12124			SAMN04487967_0665	hypothetical protein SAMN04487967_0665	103	1	0	1	HalOD1
SEH16603			SAMN04487967_2735	hypothetical protein SAMN04487967_2735	100	1	0	1	HalOD1
SEH18003			SAMN04487967_3528	hypothetical protein SAMN04487967_3528	99	1	0	1	HalOD1
SEH14257			SAMN04487967_1518	hypothetical protein SAMN04487967_1518	98	1	0	1	HalOD1
SEH10947			SAMN04487967_0125	hypothetical protein SAMN04487967_0125	97	1	0	1	HalOD1
SEH11651			SAMN04487967_0450	hypothetical protein SAMN04487967_0450	96	1	0	1	HalOD1
SEH11707			SAMN04487967_0476	hypothetical protein SAMN04487967_0476	95	1	0	1	HalOD1
SEH13221			SAMN04487967_1225	hypothetical protein SAMN04487967_1225	88	1	0	1	HalOD1
SDJ96424			SAMN04515672_1980	hypothetical protein SAMN04515672_1980	122	1	0	1	HalOD1
SDK35071			SAMN04515672_2840	hypothetical protein SAMN04515672_2840	118	1	0	1	HalOD1
SDJ66461			SAMN04515672_1380	hypothetical protein SAMN04515672_1380	117	1	0	1	HalOD1
SDJ52050			SAMN04515672_0849	hypothetical protein SAMN04515672_0849	113	1	0	1	HalOD1
SDJ87412			SAMN04515672_1675	hypothetical protein SAMN04515672_1675	110	1	0	1	HalOD1
SDK79896			SAMN04515672_3987	hypothetical protein SAMN04515672_3987	110	1	0	1	HalOD1
SDK15285			SAMN04515672_2354	hypothetical protein SAMN04515672_2354	107	1	0	1	HalOD1
SDK35472			SAMN04515672_2854	hypothetical protein SAMN04515672_2854	107	1	0	1	HalOD1
SDK00320			SAMN04515672_2105	hypothetical protein SAMN04515672_2105	106	1	0	1	HalOD1
[truncated: 20 more rows]

## Sheet: C - HalOD2
GenBank CDS	UniProt AC	UniProt ID	Locus tag	Protein name	Length	Organism	Org. count	CDS count	UniProt count	Locus count	Domain organization			Match	Copies
CQH55528	A0A0U5H4R9	A0A0U5H4R9_9EURY	HHUB_2244	Uncharacterized protein	276	Halobacterium hubeiense	1	1	1	1	REC-HalOD2
ACV46423	C7NX58	C7NX58_HALMD	Hmuk_0286	Response regulator receiver protein	253	Halomicrobium mukohataei (strain ATCC 700874 / DSM 12286 / JCM 9738 / NCIMB 13541) (Haloarcula mukohataei)	1	1	1	1	REC-HalOD2
AQL41844	A0A1Q1FGB6	A0A1Q1FGB6_9EURY	BV210_03540	Uncharacterized protein	254	Halorientalis sp. IM1011	1	1	1	1	REC-HalOD2
EMA59795	M0NT42	M0NT42_9EURY	C468_14323	Response regulator receiver protein	258	Halorubrum kocurii JCM 14978	1	1	1	1	REC-HalOD2
ELZ36333	M0DND0	M0DND0_9EURY	C471_16057	Response regulator receiver protein	254	Halorubrum saccharovorum DSM 1137	1	1	1	1	REC-HalOD2
ELZ24313	M0CNU0	M0CNU0_9EURY	C475_13727	Response regulator receiver protein	259	Halosimplex carlsbadense 2-9-1	1	1	1	1	REC-HalOD2
AGN00379	R4W871	R4W871_9EURY	L593_02140	Response regulator receiver protein	279	Salinarchaeum sp. Harcht-Bsk1	1	1	1	1	REC-HalOD2
SDF81917							0	1	0	0	REC-HalOD2
SDJ67806							0	1	0	0	REC-HalOD2
SDY43532							0	1	0	0	REC-HalOD2
SEH43942							0	1	0	0	REC-HalOD2
SEO85827							0	1	0	0	REC-HalOD2
SFR30895							0	1	0	0	REC-HalOD2

## Sheet: D - MetOD1
GenBank CDS	UniProt AC	UniProt ID	Locus	Protein name	Length	Organism	Org. count	CDS count	UniProt count	Locus count	Domain organization
AAB84946	O26540	O26540_METTH	MTH_440	Sensory transduction regulatory protein	415	Methanothermobacter thermautotrophicus (strain ATCC 29096 / DSM 1053 / JCM 10044 / NBRC 100330 / Delta H) (Methanobacterium thermoautotrophicum)	2	1	1	1	REC-PAS-MethOD1
AAB84953	O26547	O26547_METTH	MTH_447	Sensory transduction regulatory protein	277	Methanothermobacter thermautotrophicus (strain ATCC 29096 / DSM 1053 / JCM 10044 / NBRC 100330 / Delta H) (Methanobacterium thermoautotrophicum)	2	1	1	1	REC-MethOD1
KPQ45213	A0A0P8AE47	A0A0P8AE47_9EURY	MPEBLZ_00196	Sensory transduction histidine kinase	950	Candidatus Methanoperedens sp. BLZ1	3	1	1	1	REC-PAS-PAS-PAS-PAS-MethOD1
KCZ72948	A0A062V8W1	A0A062V8W1_9EURY	ANME2D_00006	PAS domain S-box	569	Candidatus Methanoperedens nitroreducens	3	1	1	1	PAS-PAS-PAS-MethOD1
OPX57426	A0A1V4TA30	A0A1V4TA30_9EURY	A4E25_02327	Putative diguanylate cyclase	430	Methanobacterium sp. PtaB.Bin024	3	1	1	1	REC-PAS-MethOD1
KPQ41549	A0A0P8C4L0	A0A0P8C4L0_9EURY	MPEBLZ_03912	Sensory transduction histidine kinase	429	Candidatus Methanoperedens sp. BLZ1	3	1	1	1	REC-PAS-MethOD1
AIS32213	A0A089ZI47	A0A089ZI47_METFO	BRM9_1398 DSM1535_2097 MB9_0912	PAS/PAC sensor protein	425	Methanobacterium formicicum	8	1	1	1	REC-PAS-MethOD1
EKF85026	K2QAP2	K2QAP2_METFP	A994_10424	PAS/PAC sensor protein	425	Methanobacterium formicicum (strain DSM 3637 / PP1)	3	1	1	1	REC-PAS-MethOD1
KUK74971	A0A101HDQ3	A0A101HDQ3_9EURY	XD90_0741	PAS/PAC sensor protein	425	Methanobacterium sp. 42_16	5	1	1	1	REC-PAS-MethOD1
EKQ53238	K6T233	K6T233_9EURY	B655_1387	PAS domain S-box	425	Methanobacterium sp. Maddingley MBC34	3	1	1	1	REC-PAS-MethOD1
CDG65293	U6EDV0	U6EDV0_9EURY	MBMB1_1193	PAS/PAC sensor protein	425	Methanobacterium sp. MB1	2	1	1	1	REC-PAS-MethOD1
KUK00837	A0A101DPQ6	A0A101DPQ6_9EURY	XD44_1102	Sensory transduction regulatory protein	422	Methanobacteriaceae archaeon 41_258	1	1	1	1	REC-PAS-MethOD1
OPY23744	A0A1V4YPK9	A0A1V4YPK9_9EURY	A4E27_01416	Putative diguanylate cyclase	420	Methanobacterium sp. PtaU1.Bin242	3	1	1	1	REC-PAS-MethOD1
AEG18080	F6D3T6	F6D3T6_METPW	MSWAN_1059	Putative PAS/PAC sensor protein	419	Methanobacterium paludis (strain DSM 25820 / JCM 18151 / SWAN1)	2	1	1	1	REC-PAS-MethOD1
SCG85655	A0A1D3L274	A0A1D3L274_9EURY	pdtaR3 MCBB_1096	Putative transcriptional regulatory protein pdtaR	418	Methanobacterium congolense	4	1	1	1	REC-PAS-MethOD1
ADZ09388	F0T5Z5	F0T5Z5_METLA	Metbo_1144	Putative PAS/PAC sensor protein	417	Methanobacterium lacus (strain AL-21)	3	1	1	1	REC-PAS-MethOD1
OEC84866	A0A1D2W5E9	A0A1D2W5E9_9EURY	A9507_14495	Histidine kinase	416	Methanobacterium sp. A39	4	1	1	1	REC-PAS-MethOD1
BAM69629	T2GHY2	T2GHY2_9EURY	MTCT_0380	Sensory transduction regulatory protein	415	Methanothermobacter sp. CaT2	2	1	1	1	REC-PAS-MethOD1
SCM56997	A0A1M4MRV7	A0A1M4MRV7_METWO	pdtaR1 MWSIV6_0824	Putative transcriptional regulatory protein pdtaR	412	Methanothermobacter wolfeii (Methanobacterium wolfei)	2	1	1	1	REC-PAS-MethOD1
ADI75160	D7EC38	D7EC38_METEZ	Metev_2349	Putative PAS/PAC sensor protein	410	Methanohalobium evestigatum (strain ATCC BAA-1072 / DSM 3721 / NBRC 107634 / OCM 161 / Z-7303)	5	1	1	1	PAS-PAS-MethOD1
SCG85988	A0A1D3L343	A0A1D3L343_9EURY	MCBB_1432	Putative transcriptional regulatory protein pdtaR	280	Methanobacterium congolense	4	1	1	1	REC-MethOD1
SCG86105	A0A1D3L3H6	A0A1D3L3H6_9EURY	MCBB_1550	CheY-like receiver domain-containing protein	106	Methanobacterium congolense	4	1	1	1	MetOD1
AIS32221	A0A089ZBP2	A0A089ZBP2_METFO	BRM9_1407 MB9_0904	Response regulator domain-containing protein	296	Methanobacterium formicicum	8	1	1	1	REC-MethOD1
CEA14428	A0A090I4Q1	A0A090I4Q1_METFO	DSM1535_2105	Response regulator receiver protein	296	Methanobacterium formicicum	8	1	1	1	REC-MethOD1
AIS32038	A0A089ZHU8	A0A089ZHU8_METFO	BRM9_1223 DSM1535_1904 MB9_1091	Response regulator domain-containing protein	288	Methanobacterium formicicum	8	1	1	1	REC-MethOD1
EKF85019	K2R9L1	K2R9L1_METFP	A994_10389	Response regulator receiver protein	293	Methanobacterium formicicum (strain DSM 3637 / PP1)	3	1	1	1	REC-MethOD1
EKF86618	K2R263	K2R263_METFP	A994_04018	Response regulator receiver protein	288	Methanobacterium formicicum (strain DSM 3637 / PP1)	3	1	1	1	REC-MethOD1
ADZ08998	F0TAX2	F0TAX2_METLA	Metbo_0747	Response regulator receiver protein	288	Methanobacterium lacus (strain AL-21)	3	1	1	1	REC-MethOD1
ADZ09344	F0T5V1	F0T5V1_METLA	Metbo_1099	Response regulator receiver protein	284	Methanobacterium lacus (strain AL-21)	3	1	1	1	REC-MethOD1
AEG18511	F6D7Y8	F6D7Y8_METPW	MSWAN_1497	Response regulator receiver protein	284	Methanobacterium paludis (strain DSM 25820 / JCM 18151 / SWAN1)	2	1	1	1	REC-MethOD1
KUK75198	A0A101HE31	A0A101HE31_9EURY	XD90_0561	CheY-like receiver domain-containing protein	292	Methanobacterium sp. 42_16	5	1	1	1	REC-MethOD1
KUK74614	A0A101HCW2	A0A101HCW2_9EURY	XD90_1057	CheY-like receiver domain-containing protein	288	Methanobacterium sp. 42_16	5	1	1	1	REC-MethOD1
OEC85361	A0A1D2W6T1	A0A1D2W6T1_9EURY	A9507_13625	Uncharacterized protein	287	Methanobacterium sp. A39	4	1	1	1	REC-MethOD1
OEC87567	A0A1D2WB84	A0A1D2WB84_9EURY	A9507_07090	Histidine kinase	281	Methanobacterium sp. A39	4	1	1	1	REC-MethOD1
EKQ53248	K6T239	K6T239_9EURY	B655_1397	CheY-like receiver domain-containing protein	297	Methanobacterium sp. Maddingley MBC34	3	1	1	1	REC-MethOD1
EKQ52327	K6TYR8	K6TYR8_9EURY	B655_1909	CheY-like receiver domain-containing protein	292	Methanobacterium sp. Maddingley MBC34	3	1	1	1	REC-MethOD1
CDG65301	U6EAW2	U6EAW2_9EURY	MBMB1_1201	Response regulator receiver protein	291	Methanobacterium sp. MB1	2	1	1	1	REC-MethOD1
OPX57418	A0A1V4TBA0	A0A1V4TBA0_9EURY	A4E25_02319	Two-component response regulator	293	Methanobacterium sp. PtaB.Bin024	3	1	1	1	REC-MethOD1
OPX59183	A0A1V4TF11	A0A1V4TF11_9EURY	A4E25_01291	Two-component response regulator	289	Methanobacterium sp. PtaB.Bin024	3	1	1	1	REC-MethOD1
OPY22774	A0A1V4YLQ1	A0A1V4YLQ1_9EURY	A4E26_01174	Two-component response regulator	289	Methanobacterium sp. PtaU1.Bin097	2	1	1	1	REC-MethOD1
OPY27598	A0A1V4Z0K6	A0A1V4Z0K6_9EURY	A4E27_00497	Two-component response regulator	284	Methanobacterium sp. PtaU1.Bin242	3	1	1	1	REC-MethOD1
OPY25909	A0A1V4YX39	A0A1V4YX39_9EURY	A4E27_00823	Two-component response regulator	282	Methanobacterium sp. PtaU1.Bin242	3	1	1	1	REC-MethOD1
ABE51827	Q12XJ9	Q12XJ9_METBU	Mbur_0878	CheY-like response regulator receiver	302	Methanococcoides burtonii (strain DSM 6242 / NBRC 107633 / OCM 468 / ACE-M)	1	1	1	1	REC-MethOD1
ADI74042	D7E994	D7E994_METEZ	Metev_1161	Uncharacterized protein	306	Methanohalobium evestigatum (strain ATCC BAA-1072 / DSM 3721 / NBRC 107634 / OCM 161 / Z-7303)	5	1	1	1	PAS-MetOD1
ADI74040	D7E992	D7E992_METEZ	Metev_1159	Response regulator receiver protein	296	Methanohalobium evestigatum (strain ATCC BAA-1072 / DSM 3721 / NBRC 107634 / OCM 161 / Z-7303)	5	1	1	1	REC-MethOD1
ADI74421	D7E9Z9	D7E9Z9_METEZ	Metev_1574	Response regulator receiver protein	295	Methanohalobium evestigatum (strain ATCC BAA-1072 / DSM 3721 / NBRC 107634 / OCM 161 / Z-7303)	5	1	1	1	REC-MethOD1
APH39508	A0A1L3Q3R6	A0A1L3Q3R6_9EURY	BHR79_08465	Response regulator	285	Methanohalophilus halophilus	2	1	1	1	REC-MethOD1
ADE36539	D5EBI8	D5EBI8_METMS	Mmah_1021	Response regulator receiver protein	285	Methanohalophilus mahii (strain ATCC 35705 / DSM 5219 / SLP)	1	1	1	1	REC-MethOD1
OJH48718	A0A1L9C2T0	A0A1L9C2T0_9EURY	MPF_1765 SAMN06264941_2005	Response regulator receiver domain-containing protein (Response regulator receiver protein)	285	Methanohalophilus portucalensis FDF-1	1	1	1	1	REC-MethOD1
ODV49450	A0A1D2UXA2	A0A1D2UXA2_9EURY	A8273_1238	Response regulator receiver protein	282	Methanohalophilus sp. 2-GBenrich	1	1	1	1	REC-MethOD1
OBZ34455	A0A1B8WZF4	A0A1B8WZF4_9EURY	A9957_02970	Response regulator receiver protein	282	Methanohalophilus sp. DAL1	1	1	1	1	REC-MethOD1
KXS45230	A0A139CVS7	A0A139CVS7_9EURY	AWU58_1089	Response regulator receiver protein	282	Methanohalophilus sp. T328-1	1	1	1	1	REC-MethOD1
AFV24968	K4MG13	K4MG13_9EURY	Mpsy_2767	Response regulator receiver	268	Methanolobus psychrophilus R15	2	1	1	1	REC-MethOD1
ETA67063	W9DPE5	W9DPE5_METTI	MettiDRAFT_0473	Response regulator containing a CheY-like receiver domain and an HD-GYP domain	270	Methanolobus tindarius DSM 2278	2	1	1	1	REC-MethOD1
OPY22458	A0A1V4YKU8	A0A1V4YKU8_9EURY	A4E23_00775	Response regulator PleD	285	Methanomethylovorans sp. PtaU1.Bin073	1	1	1	1	REC-MethOD1
OPY19452	A0A1V4YC75	A0A1V4YC75_9EURY	A4E24_01611	Response regulator PleD	299	Methanomethylovorans sp. PtaU1.Bin093	1	1	1	1	REC-MethOD1
AAM05831	Q8TN48	Q8TN48_METAC	MA_2445	Response regulator receiver	292	Methanosarcina acetivorans (strain ATCC 35395 / DSM 2834 / JCM 12185 / C2A)	1	1	1	1	REC-MethOD1
AAZ71996	Q467E6	Q467E6_METBF	Mbar_A3109	Response regulator receiver	285	Methanosarcina barkeri (strain Fusaro / DSM 804)	2	1	1	1	REC-MethOD1
AKB56788	A0A0E3R0K3	A0A0E3R0K3_METBA	MSBR2_0272	Response regulator receiver	292	Methanosarcina barkeri 227	2	1	1	1	REC-MethOD1
AKB81162	A0A0E3SK01	A0A0E3SK01_METBA	MSBR3_0584	Response regulator receiver	285	Methanosarcina barkeri 3	1	1	1	1	REC-MethOD1
AKJ37370	A0A0G3C9J2	A0A0G3C9J2_METBA	MCM1_0257	Response regulator domain-containing protein	292	Methanosarcina barkeri CM1	2	1	1	1	REC-MethOD1
AKB55134	A0A0E3QV11	A0A0E3QV11_METBA	MSBRM_2136	Response regulator receiver	292	Methanosarcina barkeri MS	2	1	1	1	REC-MethOD1
AKB50881	A0A0E3LL95	A0A0E3LL95_METBA	MSBRW_1628	Response regulator receiver	285	Methanosarcina barkeri str. Wiesmoor	2	1	1	1	REC-MethOD1
KPL46877	A0A0P6V8K8	A0A0P6V8K8_9EURY	AOB57_02030	Response regulator receiver protein	291	Methanosarcina flavescens	1	1	1	1	REC-MethOD1
AKB78594	A0A0E3SA88	A0A0E3SA88_9EURY	MSHOH_2111	Response regulator receiver	284	Methanosarcina horonobensis HB-1 = JCM 15518	1	1	1	1	REC-MethOD1
AKB74406	A0A0E3S2P3	A0A0E3S2P3_9EURY	MSLAZ_1145	Response regulator receiver	284	Methanosarcina lacustris Z-7289	1	1	1	1	REC-MethOD1
KKG00796	A0A0F8LDR1	A0A0F8LDR1_METMZ	DU30_16240	Response regulator receiver protein	292	Methanosarcina mazei (Methanosarcina frisia)	3	1	1	1	REC-MethOD1
KKG86868	A0A0F8L2A4	A0A0F8L2A4_METMZ	DU42_15085	Response regulator receiver protein	292	Methanosarcina mazei (Methanosarcina frisia)	3	1	1	1	REC-MethOD1
KKH68721	A0A0F8SPN8	A0A0F8SPN8_METMZ	DU87_06960	Response regulator receiver protein	292	Methanosarcina mazei (Methanosarcina frisia)	3	1	1	1	REC-MethOD1
AAM32703	Q8PSR9	Q8PSR9_METMA	MM_3007	Putative transcriptional regulator	292	Methanosarcina mazei (strain ATCC BAA-159 / DSM 3647 / Goe1 / Go1 / JCM 11833 / OCM 88) (Methanosarcina frisia)	1	1	1	1	REC-MethOD1
AKB72916	A0A0E3RZ95	A0A0E3RZ95_METMZ	MSMAC_3026	Response regulator receiver	284	Methanosarcina mazei C16	1	1	1	1	REC-MethOD1
AKB68050	A0A0E3RRW2	A0A0E3RRW2_METMZ	MSMAL_1507	Response regulator receiver	284	Methanosarcina mazei LYC	1	1	1	1	REC-MethOD1
AKB64870	A0A0E3RGA5	A0A0E3RGA5_METMZ	MSMAS_1674	Response regulator receiver	284	Methanosarcina mazei S-6	1	1	1	1	REC-MethOD1
AKB61588	A0A0E3RC40	A0A0E3RC40_METMZ	MSMAP_1603	Response regulator receiver	284	Methanosarcina mazei SarPi	1	1	1	1	REC-MethOD1
AGF98355	M1Q7P4	M1Q7P4_METMZ	MmTuc01_3093	Response regulator receiver	284	Methanosarcina mazei Tuc01	1	1	1	1	REC-MethOD1
AKB40609	A0A0E3PYF2	A0A0E3PYF2_METMZ	MSMAW_1618	Response regulator receiver	284	Methanosarcina mazei WWM610	1	1	1	1	REC-MethOD1
AKB37343	A0A0E3PQ26	A0A0E3PQ26_9EURY	MSSAC_2753	Response regulator receiver	284	Methanosarcina siciliae C2J	1	1	1	1	REC-MethOD1
AKB32052	A0A0E3PCC1	A0A0E3PCC1_9EURY	MSSIH_1362	Response regulator receiver	284	Methanosarcina siciliae HI350	1	1	1	1	REC-MethOD1
AKB28119	A0A0E3P3C5	A0A0E3P3C5_9EURY	MSSIT_1400	Response regulator receiver	284	Methanosarcina siciliae T4/M	1	1	1	1	REC-MethOD1
KKH45287	A0A0F8N3V4	A0A0F8N3V4_9EURY	EO93_13775	Response regulator receiver protein	284	Methanosarcina sp. 1.H.A.2.2	1	1	1	1	REC-MethOD1
KKH96286	A0A0F8UYB2	A0A0F8UYB2_9EURY	EO95_16095	Response regulator receiver protein	284	Methanosarcina sp. 1.H.T.1A.1	1	1	1	1	REC-MethOD1
KKG08703	A0A0F8E1C2	A0A0F8E1C2_9EURY	EO92_12770	Response regulator receiver protein	284	Methanosarcina sp. 2.H.A.1B.4	1	1	1	1	REC-MethOD1
KKG13644	A0A0F8D8C5	A0A0F8D8C5_9EURY	EO97_02795	Response regulator receiver protein	284	Methanosarcina sp. 2.H.T.1A.15	1	1	1	1	REC-MethOD1
KKG16402	A0A0F8CJN7	A0A0F8CJN7_9EURY	EO94_06955	Response regulator receiver protein	284	Methanosarcina sp. 2.H.T.1A.3	1	1	1	1	REC-MethOD1
KKG21497	A0A0F8CZ82	A0A0F8CZ82_9EURY	EO98_07100	Response regulator receiver protein	284	Methanosarcina sp. 2.H.T.1A.6	1	1	1	1	REC-MethOD1
KKG27431	A0A0F8DIJ2	A0A0F8DIJ2_9EURY	EO96_04300	Response regulator receiver protein	284	Methanosarcina sp. 2.H.T.1A.8	1	1	1	1	REC-MethOD1
ALK05954	A0A0P0J470	A0A0P0J470_9EURY	AAY43_09910	Response regulator receiver protein	291	Methanosarcina sp. 795	1	1	1	1	REC-MethOD1
OEC91801	A0A1D2WHR7	A0A1D2WHR7_9EURY	A9239_17640	Response regulator receiver protein	285	Methanosarcina sp. A14	2	1	1	1	REC-MethOD1
OEU42184	A0A1E7GB29	A0A1E7GB29_9EURY	BGV40_10960	Response regulator receiver protein	298	Methanosarcina sp. Ant1	1	1	1	1	REC-MethOD1
SFT75689	A0A1I7AL40	A0A1I7AL40_9EURY	SAMN02910340_02216	Response regulator receiver domain-containing protein	291	Methanosarcina sp. DSM 11855	1	1	1	1	REC-MethOD1
AKB48044	A0A0E3QEL7	A0A0E3QEL7_9EURY	MSKOL_2267	Response regulator receiver	292	Methanosarcina sp. Kolksee	2	1	1	1	REC-MethOD1
AKB25335	A0A0E3NXM2	A0A0E3NXM2_9EURY	MSMTP_1866	Response regulator receiver	285	Methanosarcina sp. MTP4	1	1	1	1	REC-MethOD1
AKB21516	A0A0E3L4H2	A0A0E3L4H2_9EURY	MSWH1_1245	Response regulator receiver	284	Methanosarcina sp. WH1	1	1	1	1	REC-MethOD1
AKB18184	A0A0E3NM48	A0A0E3NM48_9EURY	MSWHS_1321	Response regulator receiver	284	Methanosarcina sp. WWM596	1	1	1	1	REC-MethOD1
AKB16848	A0A0E3KSG2	A0A0E3KSG2_METTE	MSTHC_2530	Response regulator receiver	291	Methanosarcina thermophila CHTI-55	1	1	1	1	REC-MethOD1
AKB12498	A0A0E3N807	A0A0E3N807_METTE	MSTHT_0740	Response regulator receiver	291	Methanosarcina thermophila TM-1	1	1	1	1	REC-MethOD1
AKB44529	A0A0E3Q7E9	A0A0E3Q7E9_9EURY	MSVAZ_2260	Response regulator receiver	292	Methanosarcina vacuolata Z-761	2	1	1	1	REC-MethOD1
ADL58438	D9PW40	D9PW40_METTM	MTBMA_c08430	Predicted sensory transduction regulatory protein	277	Methanothermobacter marburgensis (strain ATCC BAA-927 / DSM 2133 / JCM 14651 / NBRC 100331 / OCM 82 / Marburg) (Methanobacterium thermoautotrophicum)	2	1	1	1	REC-MethOD1
ADL58430	D9PW32	D9PW32_METTM	MTBMA_c08350	Predicted sensory transduction regulatory protein	168	Methanothermobacter marburgensis (strain ATCC BAA-927 / DSM 2133 / JCM 14651 / NBRC 100331 / OCM 82 / Marburg) (Methanobacterium thermoautotrophicum)	2	1	1	1	MetOD1
BAM69636	T2GGY4	T2GGY4_9EURY	MTCT_0387	Sensory transduction regulatory protein	277	Methanothermobacter sp. CaT2	2	1	1	1	REC-MethOD1
SCM57009	A0A1M4MRR3	A0A1M4MRR3_METWO	MWSIV6_0831	Putative transcriptional regulatory protein pdtaR	277	Methanothermobacter wolfeii (Methanobacterium wolfei)	2	1	1	1	REC-MethOD1
ALU12441	A0A0U3F9V3	A0A0U3F9V3_9CREN	EYM_03785	Uncharacterized protein	187	Ignicoccus islandicus DSM 13165	3	1	1	1
ABU82419	A8ABW7	A8ABW7_IGNH4	Igni_1243	Uncharacterized protein	182	Ignicoccus hospitalis (strain KIN4/I / DSM 18386 / JCM 14125)	2	1	1	1
ALU12208	A0A0U3FRU8	A0A0U3FRU8_9CREN	EYM_01410	Uncharacterized protein	170	Ignicoccus islandicus DSM 13165	3	1	1	1
KKK44746	A0A0F8Y966	A0A0F8Y966_9ARCH	Lokiarch_15760	Uncharacterized protein	163	Lokiarchaeum sp. GC14_75	2	1	1	1
KYC53416	A0A150J860	A0A150J860_9EURY	AN188_01447	DNA-binding response regulator CreB	348	Arc I group archaeon ADurb1013_Bin02101	2	1	1	1
KYC56417	A0A150JGP5	A0A150JGP5_9EURY	APG08_00902	DNA-binding response regulator CreB	348	Arc I group archaeon ADurb1113_Bin01801	1	1	1	1
KYC55956	A0A150JFD9	A0A150JFD9_9EURY	APG09_01519	DNA-binding response regulator CreB	348	Arc I group archaeon ADurb1213_Bin02801	2	1	1	1
OQC49761	A0A1V6IHJ2	A0A1V6IHJ2_9EURY	BWX56_01458	DNA-binding response regulator CreB	348	Euryarchaeota archaeon ADurb.Bin023	1	1	1	1
KXH74022	A0A135VNM0	A0A135VNM0_9ARCH	AM324_16010	Uncharacterized protein	156	Candidatus Thorarchaeota archaeon SMTZ1-83	1	1	1	1
KYC51316	A0A150J275	A0A150J275_9EURY	AMQ74_01141	Acetoacetate metabolism regulatory protein AtoC	330	Arc I group archaeon U1lsi0528_Bin089	3	1	1	1
KYC52454	A0A150J641	A0A150J641_9EURY	AMQ22_00790	Acetoacetate metabolism regulatory protein AtoC	331	Arc I group archaeon U1lsi0528_Bin055	1	1	1	1
OLS17890	A0A1Q9N744	A0A1Q9N744_9ARCH	OdinLCB4_11230	Uncharacterized protein	178	Candidatus Odinarchaeota archaeon LCB_4	2	1	1	1
OLS31773	A0A1Q9PBU0	A0A1Q9PBU0_9ARCH	ThorAB25_00750	Uncharacterized protein	156	Candidatus Thorarchaeota archaeon AB_25	2	1	1	1
KXH73256	A0A135VKP5	A0A135VKP5_9ARCH	AM326_00475	Uncharacterized protein	156	Candidatus Thorarchaeota archaeon SMTZ-45	2	1	1	1
OLS31676	A0A1Q9PBZ2	A0A1Q9PBZ2_9ARCH	ThorAB25_01360	Uncharacterized protein	157	Candidatus Thorarchaeota archaeon AB_25	2	1	1	1
KXH70626	A0A135VDA0	A0A135VDA0_9ARCH	AM325_15580	Uncharacterized protein	156	Candidatus Thorarchaeota archaeon SMTZ1-45	2	1	1	1
KYH38814	A0A151BG08	A0A151BG08_9ARCH	AYL30_002970	4-vinyl reductase, 4VR	168	Candidatus Bathyarchaeota archaeon B25	2	1	1	1
KYK35123	A0A151F2K1	A0A151F2K1_9EURY	AYK19_11210	Uncharacterized protein	207	Theionarchaea archaeon DG-70-1	4	1	1	1
KYC51345	A0A150J2L8	A0A150J2L8_9EURY	APG12_00006	V4R domain protein	204	Arc I group archaeon BMIXfssc0709_Meth_Bin006	1	1	1	1
KYC48697	A0A150IUM3	A0A150IUM3_9EURY	APG11_00007	V4R domain protein	204	Arc I group archaeon B15fssc0709_Meth_Bin003	1	1	1	1
KYC44812	A0A150IIP3	A0A150IIP3_9EURY	APG10_01395	V4R domain protein	204	Arc I group archaeon B03fssc0709_Meth_Bin005	1	1	1	1
ADC70106	D3S5J2	D3S5J2_METSF	MFS40622_1431	4-vinyl reductase 4VR	179	Methanocaldococcus sp. (strain FS406-22)	1	1	1	1
OLS31823	A0A1Q9PBY9	A0A1Q9PBY9_9ARCH	trx_2 HeimAB125_15060	Thioredoxin	530	Candidatus Heimdallarchaeota archaeon AB_125	1	1	1	1
OLD77766	A0A1Q7SND3	A0A1Q7SND3_9ARCH	AUF62_03895	Uncharacterized protein	283	archaeon 13_1_20CM_52_20	1	1	1	1
KYC53707	A0A150J901	A0A150J901_9EURY	AMQ74_00326	V4R domain protein	204	Arc I group archaeon U1lsi0528_Bin089	3	1	1	1
OKY79034	A0A1Q6DXD6	A0A1Q6DXD6_9EURY	BTN85_1540	Putative transcriptional regulator containing HTH and 4VR domain	428	Euryarchaeota archaeon HMET1	2	1	1	1
KYK38077	A0A151FB32	A0A151FB32_9EURY	AYK18_08180	Uncharacterized protein	240	Theionarchaea archaeon DG-70	4	1	1	1
KYC53708	A0A150J9F7	A0A150J9F7_9EURY	AMQ74_00327	V4R domain protein	206	Arc I group archaeon U1lsi0528_Bin089	3	1	1	1
ABR56538	A6UVL6	A6UVL6_META3	Maeo_0960	4-vinyl reductase 4VR	197	Methanococcus aeolicus (strain ATCC BAA-1280 / DSM 17508 / OCM 812 / Nankai-3)	1	1	1	1
ADC66447	D3S1I3	D3S1I3_FERPA	Ferp_2325	Uncharacterized protein	154	Ferroglobus placidus (strain DSM 10642 / AEDII12DO)	1	1	1	1
EMR74875	M7U7U3	M7U7U3_9EURY	MBGDF03_00071	L-2-amino-thiazoline-4-carboxylic acid hydrolase	192	Thermoplasmatales archaeon SCGC AB-540-F20	1	1	1	1
OGI14513	A0A1F6R1M7	A0A1F6R1M7_9ARCH	A3K63_01960	Uncharacterized protein	166	Candidatus Micrarchaeota archaeon RBG_16_49_10	1	1	1	1
KYC51957	A0A150J3Y4	A0A150J3Y4_9EURY	AN188_01621	V4R domain protein	204	Arc I group archaeon ADurb1013_Bin02101	2	1	1	1
OLS23729	A0A1Q9NNP1	A0A1Q9NNP1_9ARCH	HeimC3_23720	Uncharacterized protein	504	Candidatus Heimdallarchaeota archaeon LC_3	2	1	1	1
ACX72303	C9RFF1	C9RFF1_METVM	Metvu_0444	4-vinyl reductase 4VR	178	Methanocaldococcus vulcanius (strain ATCC 700851 / DSM 12094 / M7) (Methanococcus vulcanius)	2	1	1	1
AEF96919	F6BF49	F6BF49_METIK	Metig_1384	4-vinyl reductase 4VR	170	Methanotorris igneus (strain DSM 5666 / JCM 11834 / Kol 5)	3	1	1	1
KYK36903	A0A151F7P1	A0A151F7P1_9EURY	AYK19_08100	Uncharacterized protein	167	Theionarchaea archaeon DG-70-1	4	1	1	1
AEF95674	F6BEL3	F6BEL3_METIK	Metig_0113	4-vinyl reductase 4VR	193	Methanotorris igneus (strain DSM 5666 / JCM 11834 / Kol 5)	3	1	1	1
ACB07014	B1L3I5	B1L3I5_KORCO	Kcr_0254	Predicted hydrocarbon binding protein (Contains V4R domain)	270	Korarchaeum cryptofilum (strain OPF8)	1	1	1	1
KYK36403	A0A151F690	A0A151F690_9EURY	AYK19_08825	Uncharacterized protein	203	Theionarchaea archaeon DG-70-1	4	1	1	1
KXB05545	A0A133VGK2	A0A133VGK2_9EURY	AKJ50_00630	Uncharacterized protein	217	candidate divison MSBL1 archaeon SCGC-AAA382A13	1	1	1	1
EHP83206	H1L1S2	H1L1S2_9EURY	MetfoDRAFT_1996	4-vinyl reductase 4VR	127	Methanotorris formicicus Mc-S-70	2	1	1	1
AEH06607	F8AL75	F8AL75_METOI	Metok_0627	4-vinyl reductase 4VR	196	Methanothermococcus okinawensis (strain DSM 14208 / JCM 11175 / IH1)	1	1	1	1
OLS16629	A0A1Q9N3E0	A0A1Q9N3E0_9ARCH	HeimC3_52730	Uncharacterized protein	573	Candidatus Heimdallarchaeota archaeon LC_3	2	1	1	1
KYH39178	A0A151BH51	A0A151BH51_9ARCH	AYL30_001100	Putative hydrocarbon binding protein (Contains V4R domain)	127	Candidatus Bathyarchaeota archaeon B25	2	1	1	1
ELY45682	L9W8L2	L9W8L2_9EURY	C495_07875	Heme NO binding domain protein	183	Natronorubrum sulfidifaciens JCM 14089	1	1	1	1
ACV24876	C7P8J4	C7P8J4_METFA	Mefer_1065	4-vinyl reductase 4VR	144	Methanocaldococcus fervens (strain DSM 4213 / JCM 15782 / AG86) (Methanococcus fervens)	1	1	1	1
EHP84378	H1L0V9	H1L0V9_9EURY	MetfoDRAFT_1683	4-vinyl reductase 4VR	170	Methanotorris formicicus Mc-S-70	2	1	1	1
KXS42192	A0A139CLU3	A0A139CLU3_9EURY	AWU59_1766	Uncharacterized protein	308	Methanolobus sp. T82-4	1	1	1	1
KYK38928	A0A151FDK5	A0A151FDK5_9EURY	AYK18_00225	Uncharacterized protein	207	Theionarchaea archaeon DG-70	4	1	1	1
OED30847	A0A1D2X4N4	A0A1D2X4N4_9EURY	NL43_00605	Uncharacterized protein	244	Methanosphaera sp. WGK6	1	1	1	1
ADD08027	B5IHD6	B5IHD6_ACIB4	Aboo_0215 ABOONEI_229	4-vinyl reductase 4VR (V4R domain protein)	132	Aciduliprofundum boonei (strain DSM 19572 / T469)	3	1	1	1
AIJ06014	A0A076LKD0	A0A076LKD0_9EURY	JH146_1172	4-vinyl reductase 5	183	Methanocaldococcus bathoardescens	1	1	1	1
ALU12667	A0A0U3E425	A0A0U3E425_9CREN	EYM_06240	Uncharacterized protein	168	Ignicoccus islandicus DSM 13165	3	1	1	1
EDY34377	B5IH77	B5IH77_ACIB4	ABOONEI_676	V4R domain protein	132	Aciduliprofundum boonei (strain DSM 19572 / T469)	3	1	1	1
KKK44256	A0A0F8Y7T5	A0A0F8Y7T5_9ARCH	Lokiarch_19990	Uncharacterized protein	197	Lokiarchaeum sp. GC14_75	2	1	1	1
KYK38197	A0A151FBE5	A0A151FBE5_9EURY	AYK18_01200	Uncharacterized protein	203	Theionarchaea archaeon DG-70	4	1	1	1
SCG85983	A0A1D3L351	A0A1D3L351_9EURY	MCBB_1427	Uncharacterized protein	164	Methanobacterium congolense	4	1	1	1
AEF96897	F6BF27	F6BF27_METIK	Metig_1362	4-vinyl reductase 4VR	161	Methanotorris igneus (strain DSM 5666 / JCM 11834 / Kol 5)	3	1	1	1
ETA66723	W9DNW0	W9DNW0_METTI	MettiDRAFT_0123	Uncharacterized protein	305	Methanolobus tindarius DSM 2278	2	1	1	1
AIS31071	A0A089Z8D7	A0A089Z8D7_METFO	BRM9_0242 MB9_2154	Uncharacterized protein	201	Methanobacterium formicicum	8	1	1	1
CBH39084	D1JAF4	D1JAF4_9ARCH	BSM_25620	Putative uncharacterized protein	184	uncultured archaeon	1	1	1	1
CEA13404	A0A090I329	A0A090I329_METFO	DSM1535_1063	Uncharacterized protein	201	Methanobacterium formicicum	8	1	1	1
AFV22683	K4M8K0	K4M8K0_9EURY	Mpsy_0472	Uncharacterized protein	305	Methanolobus psychrophilus R15	2	1	1	1
KUK72259	A0A101H8I8	A0A101H8I8_9EURY	XD90_1937	Uncharacterized protein	202	Methanobacterium sp. 42_16	5	1	1	1
ADG13027	D5VR24	D5VR24_METIM	Metin_0357	4-vinyl reductase 4VR	172	Methanocaldococcus infernus (strain DSM 11812 / JCM 15783 / ME)	1	1	1	1
KYK38370	A0A151FBY8	A0A151FBY8_9EURY	AYK18_07540	Uncharacterized protein	576	Theionarchaea archaeon DG-70	4	1	1	1
AKJ37619	A0A0G3C6L3	A0A0G3C6L3_METBA	MCM1_0518	ArsR family transcriptional regulator	245	Methanosarcina barkeri CM1	2	1	1	1
OEC90990	A0A1D2WGE0	A0A1D2WGE0_9EURY	A9239_03840	ArsR family transcriptional regulator	245	Methanosarcina sp. A14	2	1	1	1
AKB57055	A0A0E3R0V8	A0A0E3R0V8_METBA	MSBR2_0539	Uncharacterized protein	245	Methanosarcina barkeri 227	2	1	1	1
AKB54868	A0A0E3QW44	A0A0E3QW44_METBA	MSBRM_1870	Uncharacterized protein	245	Methanosarcina barkeri MS	2	1	1	1
KYC55676	A0A150JEM7	A0A150JEM7_9EURY	APG09_01578	V4R domain protein	204	Arc I group archaeon ADurb1213_Bin02801	2	1	1	1
OPY23582	A0A1V4YP21	A0A1V4YP21_9EURY	A4E26_00759	V4R domain protein	256	Methanobacterium sp. PtaU1.Bin097	2	1	1	1
KCZ72263	A0A062V6P0	A0A062V6P0_9EURY	ANME2D_01668	Putative hydrocarbon binding protein (Contains V4R domain)	168	Candidatus Methanoperedens nitroreducens	3	1	1	1
OLS17117	A0A1Q9N4Y9	A0A1Q9N4Y9_9ARCH	OdinLCB4_03210	Uncharacterized protein	377	Candidatus Odinarchaeota archaeon LCB_4	2	1	1	1
KYK35869	A0A151F5E6	A0A151F5E6_9EURY	AYK19_01305	Uncharacterized protein	139	Theionarchaea archaeon DG-70-1	4	1	1	1
ELY50246	L9WLZ1	L9WLZ1_9EURY	C494_05543	Heme NO binding domain protein	180	Natronorubrum bangense JCM 10635	1	1	1	1
ELY36282	L9VH32	L9VH32_9EURY	C496_22049	Heme NO binding domain protein	179	Natronorubrum tibetense GA33	1	1	1	1
CEA13594	A0A090I3H8	A0A090I3H8_METFO	DSM1535_1257	ArsR family transcriptional regulator	256	Methanobacterium formicicum	8	1	1	1
KUK73824	A0A117LY29	A0A117LY29_9EURY	XD90_1442	ArsR family transcriptional regulator	256	Methanobacterium sp. 42_16	5	1	1	1
AIS33123	A0A089ZJ76	A0A089ZJ76_METFO	BRM9_2323 MB9_2361	ArsR family transcriptional regulator	256	Methanobacterium formicicum	8	1	1	1
KON33866	A0A0M0C0G4	A0A0M0C0G4_9ARCH	AC479_02800	Uncharacterized protein	581	miscellaneous Crenarchaeota group-6 archaeon AD8-1	1	1	1	1
ADI73619	D7E6Z5	D7E6Z5_METEZ	Metev_0718	Uncharacterized protein	317	Methanohalobium evestigatum (strain ATCC BAA-1072 / DSM 3721 / NBRC 107634 / OCM 161 / Z-7303)	5	1	1	1
EMR73974	M7T525	M7T525_9EURY	MBGDN05_00604	Uncharacterized protein	193	Thermoplasmatales archaeon SCGC AB-539-N05	1	1	1	1
OGS45013	A0A1F9YZH0	A0A1F9YZH0_9EURY	A3K76_01590	Uncharacterized protein	135	Euryarchaeota archaeon RBG_13_57_23	1	1	1	1
ACX72827	C9RGX5	C9RGX5_METVM	Metvu_0969	4-vinyl reductase 4VR	168	Methanocaldococcus vulcanius (strain ATCC 700851 / DSM 12094 / M7) (Methanococcus vulcanius)	2	1	1	1
OGS55410	A0A1F9ZUN1	A0A1F9ZUN1_9EURY	A3K60_05235	Uncharacterized protein	135	Euryarchaeota archaeon RBG_19FT_COMBO_56_21	1	1	1	1
OQD59417	A0A1V6N4A3	A0A1V6N4A3_9EURY	MBBAR_3c00720	Transciptional regulator	267	Methanobrevibacter arboriphilus JCM 13429 = DSM 1125	1	1	1	1
KXH69869	A0A135VB61	A0A135VB61_9ARCH	AM326_04925	Uncharacterized protein	156	Candidatus Thorarchaeota archaeon SMTZ-45	2	1	1	1
KXH71739	A0A135VGH5	A0A135VGH5_9ARCH	AM325_02575	Uncharacterized protein	156	Candidatus Thorarchaeota archaeon SMTZ1-45	2	1	1	1
KCZ71100	A0A062V6R7	A0A062V6R7_9EURY	ANME2D_03132	Putative hydrocarbon binding protein (Contains V4R domain)	168	Candidatus Methanoperedens nitroreducens	3	1	1	1
OEC90175	A0A1D2WFM0	A0A1D2WFM0_9EURY	A9758_00215	Uncharacterized protein	245	Methanosphaera sp. A6	1	1	1	1
ABC56480	Q2NIB9	Q2NIB9_METST	Msp_0061	Uncharacterized protein	245	Methanosphaera stadtmanae (strain ATCC 43021 / DSM 3091 / JCM 11832 / MCB-3)	1	1	1	1
AKB50764	A0A0E3QIX6	A0A0E3QIX6_METBA	MSBRW_1511	Uncharacterized protein	245	Methanosarcina barkeri str. Wiesmoor	2	1	1	1
AAZ72103	Q466T9	Q466T9_METBF	Mbar_A3221	Transcriptional regulator, ArsR family	245	Methanosarcina barkeri (strain Fusaro / DSM 804)	2	1	1	1
OKY77650	A0A1Q6DTF1	A0A1Q6DTF1_9EURY	BTN85_0118	Putative transcriptional regulator containing HTH and 4VR domain	245	Euryarchaeota archaeon HMET1	2	1	1	1
AKB43573	A0A0E3Q5A5	A0A0E3Q5A5_9EURY	MSVAZ_1304	Uncharacterized protein	245	Methanosarcina vacuolata Z-761	2	1	1	1
OGS42577	A0A1F9YSJ0	A0A1F9YSJ0_9EURY	A3K67_02305	Uncharacterized protein	135	Euryarchaeota archaeon RBG_16_62_10	1	1	1	1
AKB47023	A0A0E3QD73	A0A0E3QD73_9EURY	MSKOL_1246	Uncharacterized protein	245	Methanosarcina sp. Kolksee	2	1	1	1
OFV67948	A0A1F2P9K8	A0A1F2P9K8_9EURY	SCAL_000588	Uncharacterized protein	163	Candidatus Syntrophoarchaeum caldarius	1	1	1	1
ODS38657	A0A1D2R520	A0A1D2R520_9EURY	A7316_07500	Uncharacterized protein	217	Candidatus Altiarchaeales archaeon WOR_SM1_86-2	1	1	1	1
ODS35770	A0A1D2QWV9	A0A1D2QWV9_9EURY	A7315_05150	Uncharacterized protein	217	Candidatus Altiarchaeales archaeon WOR_SM1_79	1	1	1	1
OEC86586	A0A1D2W941	A0A1D2W941_9EURY	A9507_10290	Uncharacterized protein	264	Methanobacterium sp. A39	4	1	1	1
EDY36607	B5IB89	B5IB89_ACIB4	ABOONEI_597	V4R domain protein	181	Aciduliprofundum boonei (strain DSM 19572 / T469)	3	1	1	1
OPX67357	A0A1V4U3D3	A0A1V4U3D3_9EURY	A4E37_01421	V4R domain protein	369	Methanoregulaceae archaeon PtaB.Bin056	1	1	1	1
ABU81451	A8A949	A8A949_IGNH4	Igni_0267	Uncharacterized protein	171	Ignicoccus hospitalis (strain KIN4/I / DSM 18386 / JCM 14125)	2	1	1	1
KPQ42241	A0A0P8A6N1	A0A0P8A6N1_9EURY	MPEBLZ_03200	Uncharacterized protein	41	Candidatus Methanoperedens sp. BLZ1	3	1	1	1
KXB06334	A0A133VIT7	A0A133VIT7_9EURY	AKJ51_03860	Uncharacterized protein	244	candidate divison MSBL1 archaeon SCGC-AAA382A20	1	1	1	1
OFV66672	A0A1F2P6R0	A0A1F2P6R0_9EURY	SBU_000639	Uncharacterized protein	170	Candidatus Syntrophoarchaeum butanivorans	1	1	1	1
KPV61985	A0A0P9E5I7	A0A0P9E5I7_9ARCH	AOA66_1491	V4R domain protein	151	Candidatus Bathyarchaeota archaeon BA2	1	1	1	1
SIS10176	A0A1N7GCC5	A0A1N7GCC5_9EURY	SAMN05421752_11127	Haem-NO-binding	180	Natronorubrum thiooxidans	1	1	1	1
SDF81333				Response regulator receiver domain-containing protein	270	Methanolobus vulcani	1	1	0	0	REC-MethOD2
SDW28635				Response regulator receiver domain-containing protein	285	Methanohalophilus halophilus	2	1	0	0	REC-MethOD3
SFM18622				Response regulator receiver domain-containing protein	270	Methanolobus profundi	1	1	0	0	REC-MethOD4

## Sheet: E - MetOD2
GenBank CDS	UniProt AC	UniProt ID	Locus	Protein name	Length	Organism	Org. count	CDS count	UniProt count	Locus count	Domain organization
AGB02479	L0HHB8	L0HHB8_METFS	Metfor_1444	Response regulator containing a CheY-like receiver domain and an HD-GYP domain	447	Methanoregula formicica (strain DSM 22288 / NBRC 105244 / SMSP)	3	1	1	1	MetOD3-REC-MetOD2
ABS55996	A7I8D5	A7I8D5_METB6	Mboo_1478	Response regulator receiver protein	426	Methanoregula boonei (strain DSM 21154 / JCM 14090 / 6A8)	5	1	1	1	MetOD3-REC-MetOD2
ABS55483	A7I6X2	A7I6X2_METB6	Mboo_0965	Response regulator receiver protein	411	Methanoregula boonei (strain DSM 21154 / JCM 14090 / 6A8)	5	1	1	1	MetOD3-REC-MetOD2
KUK67778	A0A101GZY5	A0A101GZY5_9EURY	XD88_2154	Response regulator receiver protein	211	Methanocalculus sp. 52_23	2	1	1	1	REC-MetOD2
KUK69377	A0A101H3C9	A0A101H3C9_9EURY	XD88_1327	Response regulator receiver protein	207	Methanocalculus sp. 52_23	2	1	1	1	REC-MetOD2
CAJ37065	Q0W3H8	Q0W3H8_METAR	RCIX1890	Putative response regulator	215	Methanocella arvoryzae (strain DSM 22066 / NBRC 105507 / MRE50)	1	1	1	1	REC-MetOD2
CCJ35101	I7KAY7	I7KAY7_METBM	BN140_0178	Response regulator receiver protein	211	Methanoculleus bourgensis (strain ATCC 43281 / DSM 3045 / OCM 15 / MS2) (Methanogenium bourgense)	1	1	1	1	REC-MetOD2
SCL75372	A0A1M4MKK0	A0A1M4MKK0_9EURY	phoP_2 L21_1270	Alkaline phosphatase synthesis transcriptional regulatory protein PhoP	211	Methanoculleus chikugoensis	1	1	1	1	REC-MetOD2
ABN56229	A3CS79	A3CS79_METMJ	Memar_0295 Memar_0309	Response regulator receiver protein	211	Methanoculleus marisnigri (strain ATCC 35101 / DSM 1498 / JR1)	1	1	1	1	REC-MetOD2
KLK88984	A0A0H1R1T9	A0A0H1R1T9_9EURY	SZ63_00510	Chemotaxis protein CheY	211	Methanoculleus sediminis	1	1	1	1	REC-MetOD2
CVK31444	A0A0X3BIM3	A0A0X3BIM3_9EURY	MMAB1_0227	Protein pilH	211	Methanoculleus sp. MAB1	1	1	1	1	REC-MetOD2
KDE56526	A0A063ZI45	A0A063ZI45_9EURY	EI28_03700	Chemotaxis protein CheY	211	Methanoculleus sp. MH98A	1	1	1	1	REC-MetOD2
KQC03188	A0A0Q0VIS6	A0A0Q0VIS6_9EURY	APR53_01520	Two-component system response regulator	215	Methanoculleus sp. SDB	3	1	1	1	REC-MetOD2
KQC04150	A0A0Q0VAJ1	A0A0Q0VAJ1_9EURY	APR53_03630	Two-component system response regulator	212	Methanoculleus sp. SDB	3	1	1	1	REC-MetOD2
KQC03828	A0A0Q0VKC7	A0A0Q0VKC7_9EURY	APR53_00615	Two-component system response regulator	207	Methanoculleus sp. SDB	3	1	1	1	REC-MetOD2
EJG07916	J0S214	J0S214_9EURY	Metli_1973	Response regulator receiver protein	211	Methanofollis liminatans DSM 4140	1	1	1	1	REC-MetOD2
ADN36492	E1RHV4	E1RHV4_METP4	Mpet_1739	Response regulator receiver protein	206	Methanolacinia petrolearia (strain DSM 11571 / OCM 486 / SEBR 4847) (Methanoplanus petrolearius)	1	1	1	1	REC-MetOD2
KQC05485	A0A0Q0VE12	A0A0Q0VE12_9EURY	APR55_01585	Two-component system response regulator	208	Methanolinea sp. SDB	1	1	1	1	REC-MetOD2
EHQ35862	H1YX59	H1YX59_9EURY	Metlim_1761	Response regulator receiver protein	208	Methanoplanus limicola DSM 2279	2	1	1	1	REC-MetOD2
EHQ36219	H1Z0S6	H1Z0S6_9EURY	Metlim_2144	Response regulator receiver protein	202	Methanoplanus limicola DSM 2279	2	1	1	1	REC-MetOD2
ABS56451	A7I9P0	A7I9P0_METB6	Mboo_1936	Response regulator receiver protein	221	Methanoregula boonei (strain DSM 21154 / JCM 14090 / 6A8)	5	1	1	1	REC-MetOD2
ABS56879	A7IAW8	A7IAW8_METB6	Mboo_2365	Response regulator receiver protein	221	Methanoregula boonei (strain DSM 21154 / JCM 14090 / 6A8)	5	1	1	1	REC-MetOD2
ABS56452	A7I9P1	A7I9P1_METB6	Mboo_1937	Response regulator receiver protein	209	Methanoregula boonei (strain DSM 21154 / JCM 14090 / 6A8)	5	1	1	1	REC-MetOD2
AGB02074	L0HG55	L0HG55_METFS	Metfor_1023	Response regulator with CheY-like receiver, AAA-type ATPase, and DNA-binding domains	211	Methanoregula formicica (strain DSM 22288 / NBRC 105244 / SMSP)	3	1	1	1	REC-MetOD2
AGB02075	L0HDI3	L0HDI3_METFS	Metfor_1024	Response regulator containing a CheY-like receiver domain and an HD-GYP domain	211	Methanoregula formicica (strain DSM 22288 / NBRC 105244 / SMSP)	3	1	1	1	REC-MetOD2
ACL17454	B8GDV3	B8GDV3_METPE	Mpal_2156	Response regulator receiver protein	212	Methanosphaerula palustris (strain ATCC BAA-1556 / DSM 19958 / E1-9c)	1	1	1	1	REC-MetOD2
ABD41344	Q2FRE0	Q2FRE0_METHJ	Mhun_1613	Response regulator receiver domain protein (CheY-like)	211	Methanospirillum hungatei JF-1 (strain ATCC 27890 / DSM 864 / NBRC 100397 / JF-1)	2	1	1	1	REC-MetOD2
ABD41349	Q2FRF9	Q2FRF9_METHJ	Mhun_1618	Response regulator receiver domain protein (CheY-like)	208	Methanospirillum hungatei JF-1 (strain ATCC 27890 / DSM 864 / NBRC 100397 / JF-1)	2	1	1	1	REC-MetOD2
SAI87124	A0A167RYF9	A0A167RYF9_9EURY	MBBA_0239	Response regulator receiver protein	211	Methanoculleus bourgensis	1	1	1	1	REC-MetOD2
SDK38318	A0A1G9BFK8	A0A1G9BFK8_9EURY	SAMN04488571_10949	Response regulator receiver domain-containing protein	211	Methanoculleus thermophilus	1	1	1	1	REC-MetOD2
OPX64673	A0A1V4TVN3	A0A1V4TVN3_9EURY	A4E33_00759	Response regulator PleD	213	Methanoregula sp. PtaB.Bin085	2	1	1	1	REC-MetOD2
OPY36041	A0A1V4ZRA9	A0A1V4ZRA9_9EURY	A4E34_00447	Response regulator PleD	213	Methanoregula sp. PtaU1.Bin006	2	1	1	1	REC-MetOD2
OPY37633	A0A1V4ZUA7	A0A1V4ZUA7_9EURY	A4E35_01221	Response regulator PleD	214	Methanoregula sp. PtaU1.Bin051	3	1	1	1	REC-MetOD2
OPX73661	A0A1V4ULB3	A0A1V4ULB3_9EURY	A4E39_00928	Response regulator PleD	211	Methanoregulaceae archaeon PtaB.Bin152	3	1	1	1	REC-MetOD2
OPY40788	A0A1V5A3C6	A0A1V5A3C6_9EURY	A4E40_00742	Response regulator PleD	211	Methanoregulaceae archaeon PtaU1.Bin059	1	1	1	1	REC-MetOD2
OPY39672	A0A1V5A054	A0A1V5A054_9EURY	A4E42_02467	Response regulator PleD	211	Methanoregulaceae archaeon PtaU1.Bin222	2	1	1	1	REC-MetOD2
OPX71264	A0A1V4UG00	A0A1V4UG00_9EURY	A4E38_01081	Response regulator PleD	211	Methanoregulaceae archaeon PtaB.Bin108	2	1	1	1	REC-MetOD2
OPX67206	A0A1V4U2Z9	A0A1V4U2Z9_9EURY	A4E36_01740	Response regulator PleD	211	Methanoregulaceae archaeon PtaB.Bin009	2	1	1	1	REC-MetOD2
OPY42344	A0A1V5A804	A0A1V5A804_9EURY	A4E41_00335	Response regulator PleD	211	Methanoregulaceae archaeon PtaU1.Bin066	2	1	1	1	REC-MetOD2
OPX73753	A0A1V4ULM1	A0A1V4ULM1_9EURY	A4E39_00862	Response regulator PleD	169	Methanoregulaceae archaeon PtaB.Bin152	3	1	1	1
OQA58108	A0A1V5SUF7	A0A1V5SUF7_9EURY	BWY45_01284	Response regulator PleD	208	Euryarchaeota archaeon ADurb.Bin294	2	1	1	1	REC-MetOD2
KUL04052	A0A124G5R5	A0A124G5R5_9EURY	XE11_0913	Response regulator receiver protein	207	Methanomicrobiales archaeon 53_19	1	1	1	1	REC-MetOD2
OPY37917	A0A1V4ZV66	A0A1V4ZV66_9EURY	A4E35_00972	Response regulator PleD	441	Methanoregula sp. PtaU1.Bin051	3	1	1	1
OPY42222	A0A1V5A7F7	A0A1V5A7F7_9EURY	A4E41_00452	Response regulator PleD	219	Methanoregulaceae archaeon PtaU1.Bin066	2	1	1	1	REC-MetOD2
OPX70122	A0A1V4UB99	A0A1V4UB99_9EURY	A4E36_00703	Response regulator PleD	219	Methanoregulaceae archaeon PtaB.Bin009	2	1	1	1	REC-MetOD2
KUO86143	A0A101X7B6	A0A101X7B6_9CREN	AT712_04990	Uncharacterized protein	347	Caldivirga sp. CIS_19	1	1	1	1	AAA_13-MetOD2
KUO93512	A0A101XL96	A0A101XL96_9CREN	AT713_02435	Uncharacterized protein	360	Caldivirga sp. JCHS_4	1	1	1	1
OPX71091	A0A1V4UE21	A0A1V4UE21_9EURY	A4E38_01196	Response regulator PleD	222	Methanoregulaceae archaeon PtaB.Bin108	2	1	1	1	REC-MetOD2
OPY43183	A0A1V5AA56	A0A1V5AA56_9EURY	A4E42_01374	Response regulator PleD	229	Methanoregulaceae archaeon PtaU1.Bin222	2	1	1	1	REC-MetOD2
OPX72845	A0A1V4UJ59	A0A1V4UJ59_9EURY	A4E39_01312	Response regulator PleD	222	Methanoregulaceae archaeon PtaB.Bin152	3	1	1	1	REC-MetOD2
OPY36040	A0A1V4ZQY4	A0A1V4ZQY4_9EURY	A4E34_00446	Response regulator PleD	209	Methanoregula sp. PtaU1.Bin006	2	1	1	1	REC-MetOD2
OPX64672	A0A1V4TVM8	A0A1V4TVM8_9EURY	A4E33_00758	Response regulator PleD	209	Methanoregula sp. PtaB.Bin085	2	1	1	1	REC-MetOD2
OPY25943	A0A1V4YVV2	A0A1V4YVV2_9EURY	A4E28_02822	Response regulator PleD	217	Methanocella sp. PtaU1.Bin125	1	1	1	1	REC-MetOD2
OPX69281	A0A1V4U8V6	A0A1V4U8V6_9EURY	A4E37_00552	Response regulator PleD	222	Methanoregulaceae archaeon PtaB.Bin056	1	1	1	1	REC-MetOD2
OQA58113	A0A1V5SV43	A0A1V5SV43_9EURY	BWY45_01290	Response regulator PleD	211	Euryarchaeota archaeon ADurb.Bin294	2	1	1	1	REC-MetOD2
OPY37632	A0A1V4ZUF5	A0A1V4ZUF5_9EURY	A4E35_01220	Response regulator PleD	211	Methanoregula sp. PtaU1.Bin051	3	1	1	1	REC-MetOD2
OQB35802	A0A1V5Z6G6	A0A1V5Z6G6_9EURY	BWY05_01248	Response regulator PleD	213	Euryarchaeota archaeon ADurb.Bin165	1	1	1	1	REC-MetOD2

## Sheet: F - TackOD1
GenBank CDS	UniProt AC	UniProt ID	Locus	Protein name	Length	Organism	Org. count	CDS count	UniProt count	Locus count	Domain organization
AFS80801	K0B8K6	K0B8K6_9ARCH	NKOR_04565	hypothetical protein NKOR_04565	318	Candidatus Nitrosopumilus koreensis AR1	2	1	1	1	REC-TackOD1
AFS80947	K0B742	K0B742_9ARCH	NKOR_05305	hypothetical protein NKOR_05305	384	Candidatus Nitrosopumilus koreensis AR1	2	1	1	1
OLD78565	A0A1Q7SQL6	A0A1Q7SQL6_9ARCH	AUF62_02180	hypothetical protein AUF62_02180	336	archaeon 13_1_20CM_52_20	1	1	1	1
OLD55421	A0A1Q7QUF4	A0A1Q7QUF4_9ARCH	AUI46_04765	hypothetical protein AUI46_04765	336	archaeon 13_1_40CM_2_52_13	1	1	1	1
OLC63612	A0A1Q7IIV3	A0A1Q7IIV3_9ARCH	AUH73_01815	hypothetical protein AUH73_01815	330	archaeon 13_1_40CM_4_53_4	1	1	1	1
OLB71753	A0A1Q7BBJ5	A0A1Q7BBJ5_9ARCH	AUI06_02975	hypothetical protein AUI06_02975	336	archaeon 13_2_20CM_2_52_21	1	1	1	1
OLB47398	A0A1Q6ZCM7	A0A1Q6ZCM7_9ARCH	AUI07_00705	hypothetical protein AUI07_00705	336	archaeon 13_2_20CM_2_53_6	1	1	1	1
KXA99095	A0A133UY34	A0A133UY34_9EURY	AKJ42_03745	hypothetical protein AKJ42_03745	303	candidate divison MSBL1 archaeon SCGC-AAA261C02	1	1	1	1
KYH37176	A0A151BB84	A0A151BB84_9ARCH	AYL29_008490	hypothetical protein AYL29_008490	323	Candidatus Bathyarchaeota archaeon B24	1	1	1	1
KYH38177	A0A151BEV0	A0A151BEV0_9ARCH	AYL30_005800	hypothetical protein AYL30_005800	327	Candidatus Bathyarchaeota archaeon B25	1	1	1	1
KYH42517	A0A151BRR5	A0A151BRR5_9ARCH	AYL31_001160	hypothetical protein AYL31_001160	326	Candidatus Bathyarchaeota archaeon B26-1	1	1	1	1
KYH40505	A0A151BKP9	A0A151BKP9_9ARCH	AYL32_011350	hypothetical protein AYL32_011350	326	Candidatus Bathyarchaeota archaeon B26-2	1	1	1	1
KPV62531	A0A0P9I0U3	A0A0P9I0U3_9ARCH	AOA65_1771	hypothetical protein AOA65_1771	343	Candidatus Bathyarchaeota archaeon BA1	1	1	1	1
KPV62249	A0A0P9FUA1	A0A0P9FUA1_9ARCH	AOA66_1411	hypothetical protein AOA66_1411	329	Candidatus Bathyarchaeota archaeon BA2	1	1	1	1
OGD54007	A0A1F5DFX2	A0A1F5DFX2_9ARCH	A3K80_00105	hypothetical protein A3K80_00105	494	Candidatus Bathyarchaeota archaeon RBG_13_38_9	1	1	1	1
OGD45314	A0A1F5CR22	A0A1F5CR22_9ARCH	A3K79_06720	hypothetical protein A3K79_06720	328	Candidatus Bathyarchaeota archaeon RBG_13_46_16b	1	1	1	1
OGD48668	A0A1F5D0K1	A0A1F5D0K1_9ARCH	A3K69_05730	hypothetical protein A3K69_05730	365	Candidatus Bathyarchaeota archaeon RBG_16_57_9	1	1	1	1
BAJ47139	E6N4C0	E6N4C0_9ARCH	HGMM_F35A09C25	hypothetical protein HGMM_F35A09C25	340	Candidatus Caldiarchaeum subterraneum	3	1	1	1
BAJ49028	E6N9M2	E6N9M2_9ARCH	HGMM_F11E05C06	hypothetical protein HGMM_F11E05C06	340	Candidatus Caldiarchaeum subterraneum	3	1	1	1
BAJ48399	E6N7Y0	E6N7Y0_9ARCH	HGMM_F08E07C13	hypothetical protein HGMM_F08E07C13	292	Candidatus Caldiarchaeum subterraneum	3	1	1	1
ACB07318	B1L4D9	B1L4D9_KORCO	Kcr_0565	hypothetical protein Kcr_0565	318	Candidatus Korarchaeum cryptofilum OPF8	2	1	1	1
ACB07319	B1L4E0	B1L4E0_KORCO	Kcr_0566	hypothetical protein Kcr_0566	313	Candidatus Korarchaeum cryptofilum OPF8	2	1	1	1
ALI37582	A0A0N9Z2X2	A0A0N9Z2X2_9ARCH	NMY3_03399	hypothetical protein NMY3_03399	326	Candidatus Nitrocosmicus oleophilus	1	1	1	1
EGP93844	F9CX42	F9CX42_9ARCH	MY1_1084	response regulator containing a CheY-like receiver domain	373	Candidatus Nitrosoarchaeum koreensis MY1	2	1	1	1
EGP93682	F9CWN0	F9CWN0_9ARCH	MY1_0921	Two-component response regulator	318	Candidatus Nitrosoarchaeum koreensis MY1	2	1	1	1
EPA06039	S2EUR8	S2EUR8_9ARCH	BG20_I0586	response regulator receiver domain protein	321	Candidatus Nitrosoarchaeum limnia BG20	3	1	1	1
EPA04282	S2EHN2	S2EHN2_9ARCH	BG20_I1573	response regulator receiver domain protein	318	Candidatus Nitrosoarchaeum limnia BG20	3	1	1	1
EPA05385	S2E219	S2E219_9ARCH	BG20_I1228	hypothetical protein BG20_I1228	282	Candidatus Nitrosoarchaeum limnia BG20	3	1	1	1
EGG42440	F3KJG3	F3KJG3_9ARCH	Nlim_0621	Hypothetical protein Nlim_0621	372	Candidatus Nitrosoarchaeum limnia SFB1	2	1	1	1
EGG42714	F3KIV7	F3KIV7_9ARCH	Nlim_0427	CheY-like receiver	318	Candidatus Nitrosoarchaeum limnia SFB1	2	1	1	1
AJW70737	A0A0D5C2U6	A0A0D5C2U6_9ARCH	NADRNF5_1047	hypothetical protein NADRNF5_1047	384	Candidatus Nitrosopumilus adriaticus	3	1	1	1
AJW71019	A0A0D5C2J5	A0A0D5C2J5_9ARCH	NADRNF5_1333	Response regulator receiver domain protein	336	Candidatus Nitrosopumilus adriaticus	3	1	1	1
AJW70928	A0A0D5C309	A0A0D5C309_9ARCH	NADRNF5_1240	Response regulator receiver domain protein	317	Candidatus Nitrosopumilus adriaticus	3	1	1	1
AJM93204	A0A0C5BY15	A0A0C5BY15_9ARCH	NPIRD3C_1994	hypothetical protein NPIRD3C_1994	352	Candidatus Nitrosopumilus piranensis	1	1	1	1
EIJ66736	I3D4U3	I3D4U3_9ARCH	BD31_I1217	response regulator receiver domain protein	318	Candidatus Nitrosopumilus salaria BD31	1	1	1	1
AFS82860	K0BCW7	K0BCW7_9ARCH	NSED_05280	hypothetical protein NSED_05280	408	Candidatus Nitrosopumilus sediminis	1	1	1	1
AIF82339	A0A075MSL5	A0A075MSL5_9ARCH	NTE_00257	response regulator with CheY-like receiver, AAA-type ATPase, and DNA-binding domains	586	Candidatus Nitrososphaera evergladensis SR1	2	1	1	1
AIF83505	A0A075MQX7	A0A075MQX7_9ARCH	NTE_01441	replication restart DNA helicase PriA	327	Candidatus Nitrososphaera evergladensis SR1	2	1	1	1
AFU57157	K0IH89	K0IH89_NITGG	Ngar_c02090	hypothetical protein Ngar_c02090	537	Candidatus Nitrososphaera gargensis Ga9.2	1	1	1	1
CUR51503	A0A128A2B6	A0A128A2B6_9ARCH	NDEV_0738	conserved protein of unknown function	305	Candidatus Nitrosotalea devanaterra	1	1	1	1
OLS17183	A0A1Q9N530	A0A1Q9N530_9ARCH	OdinLCB4_03870	hypothetical protein OdinLCB4_03870	423	Candidatus Odinarchaeota archaeon LCB_4	1	1	1	1
KXH71900	A0A135VGU9	A0A135VGU9_9ARCH	AM325_09475	hypothetical protein AM325_09475	304	Candidatus Thorarchaeota archaeon SMTZ1-45	1	1	1	1
OLD11131	A0A1Q7MEM7	A0A1Q7MEM7_9CREN	AUI93_05465	hypothetical protein AUI93_05465	409	Crenarchaeota archaeon 13_1_40CM_3_52_10	1	1	1	1
OLD12307	A0A1Q7MI05	A0A1Q7MI05_9CREN	AUI97_07505	hypothetical protein AUI97_07505	336	Crenarchaeota archaeon 13_1_40CM_3_52_17	1	1	1	1
OLD08742	A0A1Q7M7U9	A0A1Q7M7U9_9CREN	AUI95_02580	hypothetical protein AUI95_02580	336	Crenarchaeota archaeon 13_1_40CM_3_52_4	1	1	1	1
OLD01411	A0A1Q7LLZ4	A0A1Q7LLZ4_9CREN	AUJ07_11330	hypothetical protein AUJ07_11330	339	Crenarchaeota archaeon 13_1_40CM_3_53_5	1	1	1	1
KUO43125	A0A147K2Q2	A0A147K2Q2_9EURY	APU95_05185	hypothetical protein APU95_05185	344	Hadesarchaea archaeon YNP_N21	1	1	1	1
SIQ84610	A0A1N6W3H4	A0A1N6W3H4_9EURY	SAMN05421858_0587	hypothetical protein SAMN05421858_0587	329	Haladaptatus litoreus	1	1	1	1
EFW90976	E7QXH3	E7QXH3_9EURY	ZOD2009_17558	hypothetical protein ZOD2009_17558	329	Haladaptatus paucihalophilus DX253	1	1	1	1
KZN22892	A0A166RG02	A0A166RG02_9EURY	A4G99_17500	hypothetical protein A4G99_17500	329	Haladaptatus sp. R4	1	1	1	1
ODR79194	A0A1D2Q948	A0A1D2Q948_9EURY	BG842_07315	hypothetical protein BG842_07315	329	Haladaptatus sp. W1	2	1	1	1
ODR82129	A0A1D2QGZ0	A0A1D2QGZ0_9EURY	BG842_24145	hypothetical protein BG842_24145	329	Haladaptatus sp. W1	2	1	1	1
ADJ15535	D8J4R8	D8J4R8_HALJB	HacjB3_10760	hypothetical protein HacjB3_10760	327	Halalkalicoccus jeotgali (strain DSM 18796 / CECT 7217 / JCM 14584 / KCTC 4019 / B3)	1	1	1	1
KYH25513	A0A151AD01	A0A151AD01_9EURY	HAPAU_21870	hypothetical protein HAPAU_21870	354	Halalkalicoccus paucihalophilus	2	1	1	1
KYH25027	A0A151ACC8	A0A151ACC8_9EURY	HAPAU_28480	hypothetical protein HAPAU_28480	334	Halalkalicoccus paucihalophilus	2	1	1	1
EMA36518	M0LTR2	M0LTR2_9EURY	C447_14711	hypothetical protein C447_14711	326	Halococcus hamelinensis 100A6	1	1	1	1
EMA55239	M0NDS3	M0NDS3_9EURY	C450_02505	hypothetical protein C450_02505	328	Halococcus salifodinae DSM 8989	1	1	1	1
EMA52390	M0N6S5	M0N6S5_9EURY	C451_11778	hypothetical protein C451_11778	326	Halococcus thailandensis JCM 13552	1	1	1	1
ADB63568	D2S2H1	D2S2H1_HALTV	Htur_4798	hypothetical protein Htur_4798	325	Haloterrigena turkmenica (strain ATCC 51198 / DSM 5511 / NCIMB 13204 / VKM B-1734) (Halococcus turkmenicus)	1	1	1	1
ABU82346	A8ABP4	A8ABP4_IGNH4	Igni_1169	hypothetical protein Igni_1169	399	Ignicoccus hospitalis KIN4/I	1	1	1	1
ALU12200	A0A0U3F852	A0A0U3F852_9CREN	EYM_01315	hypothetical protein EYM_01315	410	Ignicoccus islandicus DSM 13165	1	1	1	1
KFM19984	A0A087S2N0	A0A087S2N0_9ARCH	AAA799P11_00288	putative C4-dicarboxylate response regulator DctR protein	319	Marine Group I thaumarchaeote SCGC AAA799-P11	1	1	1	1
KON28137	A0A0M0BHP6	A0A0M0BHP6_9ARCH	AC481_02540	hypothetical protein AC481_02540	321	miscellaneous Crenarchaeota group archaeon SMTZ-80	1	1	1	1
ELY56080	L9X2Z7	L9X2Z7_9EURY	C491_14062	hypothetical protein C491_14062	328	Natronococcus amylolyticus DSM 10524	2	1	1	1
ELY55480	L9X179	L9X179_9EURY	C491_17242	hypothetical protein C491_17242	327	Natronococcus amylolyticus DSM 10524	2	1	1	1
ELY60836	L9XHD7	L9XHD7_9EURY	C492_10060	hypothetical protein C492_10060	315	Natronococcus jeotgali DSM 18795	2	1	1	1
ELY55657	L9X220	L9X220_9EURY	C492_15321	hypothetical protein C492_15321	297	Natronococcus jeotgali DSM 18795	2	1	1	1
AGB38831	L0K1I0	L0K1I0_9EURY	Natoc_3088	hypothetical protein Natoc_3088	327	Natronococcus occultus SP4	2	1	1	1
AGB39877	L0K3M7	L0K3M7_9EURY	Natoc_4172	hypothetical protein Natoc_4172	327	Natronococcus occultus SP4	2	1	1	1
AIC16071	A0A060HRD0	A0A060HRD0_9ARCH	NVIE_018120	hypothetical protein NVIE_018120	310	Nitrososphaera viennensis EN76	1	1	1	1
AEM39471	G0ECA1	G0ECA1_PYRF1	Pyrfu_1614	hypothetical protein Pyrfu_1614	323	Pyrolobus fumarii 1A	1	1	1	1
OLD29083	A0A1Q7NPA0	A0A1Q7NPA0_9ARCH	AUI62_03435	hypothetical protein AUI62_03435	314	Thaumarchaeota archaeon 13_1_40CM_2_39_7	2	1	1	1
OLD27636	A0A1Q7NK75	A0A1Q7NK75_9ARCH	AUI62_05715	hypothetical protein AUI62_05715	288	Thaumarchaeota archaeon 13_1_40CM_2_39_7	2	1	1	1
OLB90532	A0A1Q7CVG1	A0A1Q7CVG1_9ARCH	AUH25_04760	hypothetical protein AUH25_04760	288	Thaumarchaeota archaeon 13_1_40CM_38_12	1	1	1	1
OLC34951	A0A1Q7G6V0	A0A1Q7G6V0_9ARCH	AUH84_04060	hypothetical protein AUH84_04060	288	Thaumarchaeota archaeon 13_1_40CM_4_38_7	1	1	1	1
KRT61228	A0A0T5ZEG4	A0A0T5ZEG4_9ARCH	XU09_C0006G0151	hypothetical protein XU09_C0006G0151	472	Thaumarchaeota archaeon CSP1-1	1	1	1	1
CDI05728	V6ATG8	V6ATG8_9ARCH	NITUZ_30420	hypothetical protein NITUZ_30420	356	Thaumarchaeota archaeon N4	2	1	1	1
CDI05817	V6AT44	V6AT44_9ARCH	NITUZ_30511	hypothetical protein NITUZ_30511	306	Thaumarchaeota archaeon N4	2	1	1	1
AGT35458	S5ZED2	S5ZED2_9CREN	N186_05575	hypothetical protein N186_05575	324	Thermofilum adornatus	1	1	1	1
ABL78208	A1RYC8	A1RYC8_THEPD	Tpen_0807	hypothetical protein Tpen_0807	327	Thermofilum pendens Hrk 5	1	1	1	1
AKG38583	A0A0F7FH85	A0A0F7FH85_9CREN	MA03_03795	hypothetical protein MA03_03795	320	Thermofilum uzonense	1	1	1	1
OYT51814			B6U66_03280	hypothetical protein B6U66_03280		Candidatus Bathyarchaeota archaeon ex4484_135	1	1	0	1
OYT46972			B6U79_04895	hypothetical protein B6U79_04895		Candidatus Bathyarchaeota archaeon ex4484_231	1	1	0	1
OYT44393			B6U84_04175	hypothetical protein B6U84_04175		Candidatus Bathyarchaeota archaeon ex4484_40	1	1	0	1
AJZ75190			SU86_000960	hypothetical protein SU86_000960		Candidatus Nitrosotenuis cloacae	2	1	0	1
AJZ75253			SU86_001345	hypothetical protein SU86_001345		Candidatus Nitrosotenuis cloacae	2	1	0	1
OYT59891			B6U75_02895	hypothetical protein B6U75_02895		Desulfurococcales archaeon ex4484_217_1	1	1	0	1
OYT51067			B6U76_11665	hypothetical protein B6U76_11665		Desulfurococcales archaeon ex4484_217_2	1	1	0	1
OYT45851			B6U85_08220	hypothetical protein B6U85_08220		Desulfurococcales archaeon ex4484_42	1	1	0	1
SEH14427			SAMN04487967_1596	hypothetical protein SAMN04487967_1596		Natronorubrum sediminis	1	1	0	1
AJB41258			TCARB_0182	hypothetical protein TCARB_0182		Thermofilum carboxyditrophus 1505	1	1	0	1
OYT31097			B6U94_04285	hypothetical protein B6U94_04285		Thermofilum sp. ex4484_79	1	1	0	1
OYT27313			B6U95_06365	hypothetical protein B6U95_06365		Thermofilum sp. ex4484_82	1	1	0	1
